# Supplementary material for: The small non-coding RNA RsaE influences extracellular matrix composition in Staphylococcus epidermidis biofilm communities
Source: PLoS Pathog. 2019 Mar 14;15(3):e1007618. doi: 10.1371/journal.ppat.1007618 (PMC6435200; doi:10.1371/journal.ppat.1007618)
Supplement: S1 Table — (XLSX) [file ppat.1007618.s010.xlsx]

## Sheet: PS2 vs. PS10 (all)
# Reference library (divisor): PS10_minus_TEX
# Comparison library (numerator): PS2_minus_TEX
Orientation of counted reads relative to the strand location of the annotation	Sequence name	Source	Feature	Start	End	Score	Strand	Frame	Attributes	PS10_minus_TEX	PS2_minus_TEX raw countings	baseMean	log2FoldChange	lfcSE	stat	pvalue	padj	Locus_tag	Old_locus_tag_1	Old_locus_tag_2
sense	NC_002976.3	RefSeq	gene	540	677	.	+	.	ID=gene0;Name=SERP_RS00195;gbkey=Gene;gene_biotype=protein_coding;locus_tag=SERP_RS00195;old_locus_tag=SE0001%2CSERP0001	1023	732	867.722	-0.213445	0.792486	-0.269336	0.787671	0.999764	SERP_RS00195	SE0001	SERP0001
sense	NC_002976.3	RefSeq	gene	836	1183	.	+	.	ID=gene1;Name=SERP_RS00200;gbkey=Gene;gene_biotype=protein_coding;locus_tag=SERP_RS00200;old_locus_tag=SE0002%2CSERP0002	83	69	75.677	0.00292982	0.882459	0.00332006	0.997351	0.999764	SERP_RS00200	SE0002	SERP0002
sense	NC_002976.3	RefSeq	gene	1329	2708	.	+	.	ID=gene2;Name=SERP_RS00205;gbkey=Gene;gene_biotype=protein_coding;locus_tag=SERP_RS00205;old_locus_tag=SE0003%2CSERP0003	319.5	302.5	311.515	0.185922	0.808221	0.230038	0.818062	0.999764	SERP_RS00205	SE0003	SERP0003
sense	NC_002976.3	RefSeq	gene	2781	4658	.	+	.	ID=gene3;Name=SERP_RS00210;gbkey=Gene;gene_biotype=protein_coding;locus_tag=SERP_RS00210;old_locus_tag=SE0004%2CSERP0004	254.333	237.5	246.325	0.175578	0.814714	0.215509	0.829371	0.999764	SERP_RS00210	SE0004	SERP0004
sense	NC_002976.3	RefSeq	gene	4658	5377	.	+	.	ID=gene4;Name=SERP_RS00215;gbkey=Gene;gene_biotype=protein_coding;locus_tag=SERP_RS00215;old_locus_tag=SE0005%2CSERP0005	78.5	112	97.0043	0.791397	0.899525	0.879794	0.378971	0.999764	SERP_RS00215	SE0005	SERP0005
sense	NC_002976.3	RefSeq	gene	5421	6260	.	+	.	ID=gene5;Name=SERP_RS00220;gbkey=Gene;gene_biotype=protein_coding;locus_tag=SERP_RS00220;old_locus_tag=SE0006%2CSERP0006	186.167	120.5	150.582	-0.362823	0.84232	-0.430743	0.666656	0.999764	SERP_RS00220	SE0006	SERP0006
sense	NC_002976.3	RefSeq	gene	6522	6683	.	+	.	ID=gene6;Name=SERP_RS13180;gbkey=Gene;gene_biotype=protein_coding;locus_tag=SERP_RS13180;old_locus_tag=SE0008%2CSERP0008	45	64.5	55.6262	0.777591	0.950717	0.8179	0.413415	0.999764	SERP_RS13180	SE0008	SERP0008
sense	NC_002976.3	RefSeq	gene	6661	7020	.	+	.	ID=gene7;Name=SERP_RS00225;gbkey=Gene;gene_biotype=protein_coding;locus_tag=SERP_RS00225;old_locus_tag=SE0009%2CSERP0009	58	92.5	76.917	0.935025	0.93179	1.00347	0.315633	0.999764	SERP_RS00225	SE0009	SERP0009
sense	NC_002976.3	RefSeq	gene	7036	7431	.	+	.	ID=gene8;Name=SERP_RS00230;gbkey=Gene;gene_biotype=protein_coding;locus_tag=SERP_RS00230;old_locus_tag=SE0010%2CSERP0010	57	55.5	56.6998	0.243909	0.917518	0.265836	0.790365	0.999764	SERP_RS00230	SE0010	SERP0010
sense	NC_002976.3	RefSeq	gene	7397	7936	.	+	.	ID=gene9;Name=SERP_RS00235;gbkey=Gene;gene_biotype=protein_coding;locus_tag=SERP_RS00235;old_locus_tag=SE0011%2CSERP0011	65.6667	110.5	90.4413	1.00641	0.926106	1.08671	0.277165	0.999764	SERP_RS00235	SE0011	SERP0011
sense	NC_002976.3	RefSeq	gene	8156	8725	.	+	.	ID=gene10;Name=SERP_RS00240;gbkey=Gene;gene_biotype=protein_coding;locus_tag=SERP_RS00240;old_locus_tag=SE0012%2CSERP0012	37	12.5	23.4379	-1.35504	1.16646	-1.16167	0.245369	0.999764	SERP_RS00240	SE0012	SERP0012
sense	NC_002976.3	RefSeq	gene	8913	9542	.	-	.	ID=gene11;Name=SERP_RS00245;gbkey=Gene;gene_biotype=protein_coding;locus_tag=SERP_RS00245;old_locus_tag=SE0013%2CSERP0013	802	299	529.382	-1.15401	0.881007	-1.30988	0.190238	0.999764	SERP_RS00245	SE0013	SERP0013
sense	NC_002976.3	RefSeq	gene	9780	10898	.	+	.	ID=gene12;Name=SERP_RS00250;gbkey=Gene;gene_biotype=protein_coding;locus_tag=SERP_RS00250;old_locus_tag=SE0014%2CSERP0014	114	120.5	117.791	0.343445	0.854923	0.401726	0.687885	0.999764	SERP_RS00250	SE0014	SERP0014
sense	NC_002976.3	RefSeq	gene	10895	11581	.	+	.	ID=gene13;Name=SERP_RS00255;gbkey=Gene;gene_biotype=protein_coding;locus_tag=SERP_RS00255;old_locus_tag=SE0015%2CSERP0015	38	31	34.3232	-0.0242863	0.992055	-0.0244808	0.980469	0.999764	SERP_RS00255	SE0015	SERP0015
sense	NC_002976.3	RefSeq	gene	11574	12770	.	+	.	ID=gene14;Name=SERP_RS00260;gbkey=Gene;gene_biotype=protein_coding;locus_tag=SERP_RS00260;old_locus_tag=SE0016%2CSERP0016	151	99.5	123.663	-0.325103	0.851487	-0.381806	0.702605	0.999764	SERP_RS00260	SE0016	SERP0016
sense	NC_002976.3	RefSeq	gene	12806	12898	.	+	.	ID=gene15;Name=SERP_RS13185;gbkey=Gene;gene_biotype=protein_coding;locus_tag=SERP_RS13185;old_locus_tag=SE0017%2CSERP0017	84	58	70.0941	-0.264891	0.894906	-0.295999	0.767231	0.999764	SERP_RS13185	SE0017	SERP0017
sense	NC_002976.3	RefSeq	gene	13768	15813	.	+	.	ID=gene16;Name=SERP_RS00265;gbkey=Gene;gene_biotype=protein_coding;locus_tag=SERP_RS00265;old_locus_tag=SE0018%2CSERP0018	41.3333	56.3333	49.413	0.719247	0.961017	0.748423	0.454205	0.999764	SERP_RS00265	SE0018	SERP0018
sense	NC_002976.3	RefSeq	gene	15885	16076	.	-	.	ID=gene17;Name=SERP_RS00270;gbkey=Gene;gene_biotype=protein_coding;locus_tag=SERP_RS00270;old_locus_tag=SE0019%2CSERP0019	29.5	14	21.3479	-0.830089	1.13724	-0.729913	0.465444	0.999764	SERP_RS00270	SE0019	SERP0019
sense	NC_002976.3	RefSeq	gene	16121	18001	.	-	.	ID=gene18;Name=SERP_RS00275;gbkey=Gene;gene_biotype=protein_coding;locus_tag=SERP_RS00275;old_locus_tag=SE0020%2CSERP0020	112.75	54	81.1056	-0.795846	0.915572	-0.869234	0.384719	0.999764	SERP_RS00275	SE0020	SERP0020
sense	NC_002976.3	RefSeq	gene	17991	18749	.	-	.	ID=gene19;Name=SERP_RS00280;gbkey=Gene;gene_biotype=protein_coding;locus_tag=SERP_RS00280;old_locus_tag=SE0021%2CSERP0021	11	13	12.1459	0.510452	1.3003	0.392564	0.694641	0.999764	SERP_RS00280	SE0021	SERP0021
sense	NC_002976.3	RefSeq	gene	19022	19423	.	+	.	ID=gene20;Name=SERP_RS00285;gbkey=Gene;gene_biotype=protein_coding;locus_tag=SERP_RS00285;old_locus_tag=SE0022%2CSERP0022	68	94	82.5691	0.73657	0.907223	0.811896	0.416851	0.999764	SERP_RS00285	SE0022	SERP0022
sense	NC_002976.3	RefSeq	gene	19439	20083	.	+	.	ID=gene21;Name=SERP_RS00290;gbkey=Gene;gene_biotype=protein_coding;locus_tag=SERP_RS00290	23.5	25.5	25.2026	0.384922	1.06469	0.361533	0.717701	0.999764	SERP_RS00290	-	-
sense	NC_002976.3	RefSeq	gene	20149	20727	.	+	.	ID=gene22;Name=SERP_RS00295;gbkey=Gene;gene_biotype=protein_coding;locus_tag=SERP_RS00295;old_locus_tag=SE0024%2CSERP0024	32	44.5	38.7269	0.728876	0.99808	0.730278	0.46522	0.999764	SERP_RS00295	SE0024	SERP0024
sense	NC_002976.3	RefSeq	gene	20789	22174	.	-	.	ID=gene23;Name=SERP_RS00300;gbkey=Gene;gene_biotype=protein_coding;locus_tag=SERP_RS00300;old_locus_tag=SE0025%2CSERP0025	101	118	110.773	0.493876	0.867035	0.569615	0.568939	0.999764	SERP_RS00300	SE0025	SERP0025
sense	NC_002976.3	RefSeq	gene	23557	23814	.	+	.	ID=gene24;Name=SERP_RS00305;gbkey=Gene;gene_biotype=protein_coding;locus_tag=SERP_RS00305;old_locus_tag=SE0026%2CSERP0026	5	17	11.6091	2.03498	1.47622	1.3785	0.168049	0.999764	SERP_RS00305	SE0026	SERP0026
sense	NC_002976.3	RefSeq	gene	23770	23994	.	-	.	ID=gene25;Name=SERP_RS12535;gbkey=Gene;gene_biotype=pseudogene;locus_tag=SERP_RS12535;old_locus_tag=SE0027%2CSERP0027;partial=true;pseudo=true;start_range=.,23770	15	12	13.4186	-0.0524827	1.25158	-0.0419332	0.966552	0.999764	SERP_RS12535	SE0027	SERP0027
sense	NC_002976.3	RefSeq	gene	24022	24756	.	-	.	ID=gene26;Name=SERP_RS00310;gbkey=Gene;gene_biotype=protein_coding;locus_tag=SERP_RS00310;old_locus_tag=SE0028%2CSERP0028	46	44	45.1028	0.205314	0.947793	0.216623	0.828502	0.999764	SERP_RS00310	SE0028	SERP0028
sense	NC_002976.3	RefSeq	gene	24753	24956	.	-	.	ID=gene27;Name=SERP_RS00315;gbkey=Gene;gene_biotype=protein_coding;locus_tag=SERP_RS00315;old_locus_tag=SE0029%2CSERP0029	60	56	58.066	0.169909	0.912842	0.186132	0.852341	0.999764	SERP_RS00315	SE0029	SERP0029
sense	NC_002976.3	RefSeq	gene	25242	25442	.	+	.	ID=gene28;Name=SERP_RS00320;gbkey=Gene;gene_biotype=protein_coding;locus_tag=SERP_RS00320;old_locus_tag=SE0030%2CSERP0030	39	15	25.9956	-1.10906	1.11409	-0.995494	0.319496	0.999764	SERP_RS00320	SE0030	SERP0030
sense	NC_002976.3	RefSeq	gene	26060	26272	.	+	.	ID=gene29;Name=SERP_RS00325;gbkey=Gene;gene_biotype=protein_coding;locus_tag=SERP_RS00325	49	31	39.3329	-0.391068	0.977033	-0.400261	0.688964	0.999764	SERP_RS00325	-	-
sense	NC_002976.3	RefSeq	gene	26288	27472	.	+	.	ID=gene30;Name=SERP_RS00330;gbkey=Gene;gene_biotype=protein_coding;locus_tag=SERP_RS00330;old_locus_tag=SE0032%2CSERP0032	135	85	108.142	-0.397979	0.863881	-0.460688	0.645023	0.999764	SERP_RS00330	SE0032	SERP0032
sense	NC_002976.3	RefSeq	gene	27690	28433	.	-	.	ID=gene31;Name=SERP_RS00335;gbkey=Gene;gene_biotype=protein_coding;locus_tag=SERP_RS00335;old_locus_tag=SE0033%2CSERP0033	23	12.5	17.062	-0.669153	1.19117	-0.56176	0.57428	0.999764	SERP_RS00335	SE0033	SERP0033
sense	NC_002976.3	RefSeq	gene	28455	30701	.	-	.	ID=gene32;Name=SERP_RS00340;gbkey=Gene;gene_biotype=protein_coding;locus_tag=SERP_RS00340;old_locus_tag=SE0034%2CSERP0034	37.5	55.7	48.0467	0.828871	0.973869	0.851112	0.394707	0.999764	SERP_RS00340	SE0034	SERP0034
sense	NC_002976.3	RefSeq	gene	30698	32536	.	-	.	ID=gene33;Name=SERP_RS00345;gbkey=Gene;gene_biotype=protein_coding;locus_tag=SERP_RS00345;old_locus_tag=SE0035%2CSERP0035	61.5	62	62.2705	0.269445	0.907172	0.297016	0.766454	0.999764	SERP_RS00345	SE0035	SERP0035
sense	NC_002976.3	RefSeq	gene	32490	33665	.	-	.	ID=gene34;Name=SERP_RS00350;gbkey=Gene;gene_biotype=protein_coding;locus_tag=SERP_RS00350;old_locus_tag=SE0036%2CSERP0036	35	29.5	32.408	0.0470524	1.00308	0.046908	0.962587	0.999764	SERP_RS00350	SE0036	SERP0036
sense	NC_002976.3	RefSeq	gene	33662	34765	.	-	.	ID=gene35;Name=SERP_RS00355;gbkey=Gene;gene_biotype=protein_coding;locus_tag=SERP_RS00355;old_locus_tag=SE0037%2CSERP0037	27	20.6111	23.8242	-0.093125	1.07262	-0.0868201	0.930815	0.999764	SERP_RS00355	SE0037	SERP0037
sense	NC_002976.3	RefSeq	gene	34997	35375	.	+	.	ID=gene36;Name=SERP_RS12540;gbkey=Gene;gene_biotype=pseudogene;locus_tag=SERP_RS12540;pseudo=true	48	31	38.8774	-0.361321	0.977692	-0.369565	0.711706	0.999764	SERP_RS12540	-	-
sense	NC_002976.3	RefSeq	gene	35494	36336	.	+	.	ID=gene37;Name=SERP_RS00360;gbkey=Gene;gene_biotype=protein_coding;locus_tag=SERP_RS00360;old_locus_tag=SE0038%2CSERP0038	64	42.25	52.2026	-0.338237	0.9323	-0.362799	0.716755	0.999764	SERP_RS00360	SE0038	SERP0038
sense	NC_002976.3	RefSeq	gene	36497	37372	.	+	.	ID=gene38;Name=SERP_RS00365;gbkey=Gene;gene_biotype=protein_coding;locus_tag=SERP_RS00365;old_locus_tag=SE0039%2CSERP0039	248.5	87	160.703	-1.24181	0.922562	-1.34604	0.17829	0.999764	SERP_RS00365	SE0039	SERP0039
sense	NC_002976.3	RefSeq	gene	37393	37596	.	+	.	ID=gene39;Name=SERP_RS00370;gbkey=Gene;gene_biotype=protein_coding;locus_tag=SERP_RS00370;old_locus_tag=SE0040%2CSERP0040	270	334.5	306.31	0.576333	0.829703	0.694626	0.48729	0.999764	SERP_RS00370	SE0040	SERP0040
sense	NC_002976.3	RefSeq	gene	37608	38705	.	+	.	ID=gene40;Name=SERP_RS00375;gbkey=Gene;gene_biotype=protein_coding;locus_tag=SERP_RS00375;old_locus_tag=SE0041%2CSERP0041	599.833	255.167	413.234	-0.965019	0.8619	-1.11964	0.262867	0.999764	SERP_RS00375	SE0041	SERP0041
sense	NC_002976.3	RefSeq	gene	38938	39129	.	-	.	ID=gene41;Name=SERP_RS00380;gbkey=Gene;gene_biotype=protein_coding;locus_tag=SERP_RS00380;old_locus_tag=SE0042%2CSERP0042	21	21.5	21.6406	0.336559	1.10164	0.305508	0.759979	0.999764	SERP_RS00380	SE0042	SERP0042
sense	NC_002976.3	RefSeq	gene	39203	40012	.	-	.	ID=gene42;Name=SERP_RS00385;gbkey=Gene;gene_biotype=protein_coding;locus_tag=SERP_RS00385;old_locus_tag=SE0043%2CSERP0043	8.5	15.5	12.4264	1.26944	1.34866	0.941259	0.346572	0.999764	SERP_RS00385	SE0043	SERP0043
sense	NC_002976.3	RefSeq	gene	40397	40693	.	+	.	ID=gene43;Name=SERP_RS00390;gbkey=Gene;gene_biotype=protein_coding;locus_tag=SERP_RS00390;old_locus_tag=SE0044%2CSERP0044	997.333	446	698.884	-0.891103	0.846344	-1.05288	0.292394	0.999764	SERP_RS00390	SE0044	SERP0044
sense	NC_002976.3	RefSeq	gene	40716	41225	.	+	.	ID=gene44;Name=SERP_RS00395;gbkey=Gene;gene_biotype=protein_coding;locus_tag=SERP_RS00395;old_locus_tag=SE0045%2CSERP0045	567.5	175.5	355.294	-1.42087	0.922863	-1.53963	0.12365	0.999764	SERP_RS00395	SE0045	SERP0045
sense	NC_002976.3	RefSeq	gene	41270	41512	.	+	.	ID=gene45;Name=SERP_RS00400;gbkey=Gene;gene_biotype=protein_coding;locus_tag=SERP_RS00400;old_locus_tag=SE0046%2CSERP0046	2833.5	1642.5	2192.03	-0.517939	0.803509	-0.644597	0.519189	0.999764	SERP_RS00400	SE0046	SERP0046
sense	NC_002976.3	RefSeq	gene	41746	41877	.	-	.	ID=gene46;Name=SERP_RS13190;gbkey=Gene;gene_biotype=protein_coding;locus_tag=SERP_RS13190	39	33	35.8765	0.0284367	0.983735	0.0289069	0.976939	0.999764	SERP_RS13190	-	-
sense	NC_002976.3	RefSeq	gene	41982	42242	.	-	.	ID=gene47;Name=SERP_RS00405;gbkey=Gene;gene_biotype=protein_coding;locus_tag=SERP_RS00405;old_locus_tag=SE0048%2CSERP0048	211	238	226.742	0.443163	0.829175	0.534463	0.593021	0.999764	SERP_RS00405	SE0048	SERP0048
sense	NC_002976.3	RefSeq	gene	42464	42718	.	+	.	ID=gene48;Name=SERP_RS00410;gbkey=Gene;gene_biotype=protein_coding;locus_tag=SERP_RS00410;old_locus_tag=SE0049%2CSERP0049	5140	2621	3779.65	-0.702204	0.817801	-0.85865	0.390534	0.999764	SERP_RS00410	SE0049	SERP0049
sense	NC_002976.3	RefSeq	gene	42835	42930	.	+	.	ID=gene49;Name=SERP_RS13195;gbkey=Gene;gene_biotype=protein_coding;locus_tag=SERP_RS13195;old_locus_tag=SE0050%2CSERP0050	105	265	193.289	1.60505	0.963427	1.66598	0.095718	0.999764	SERP_RS13195	SE0050	SERP0050
sense	NC_002976.3	RefSeq	gene	43157	43822	.	+	.	ID=gene50;Name=SERP_RS00415;gbkey=Gene;gene_biotype=protein_coding;locus_tag=SERP_RS00415;old_locus_tag=SE0051%2CSERP0051	72	77.5	75.6078	0.384922	0.891607	0.431717	0.665947	0.999764	SERP_RS00415	SE0051	SERP0051
sense	NC_002976.3	RefSeq	gene	43843	44433	.	+	.	ID=gene51;Name=SERP_RS00420;gbkey=Gene;gene_biotype=protein_coding;locus_tag=SERP_RS00420;old_locus_tag=SE0052%2CSERP0052	21	16.5	18.3469	-0.122872	1.14556	-0.10726	0.914583	0.999764	SERP_RS00420	SE0052	SERP0052
sense	NC_002976.3	RefSeq	gene	44633	44800	.	-	.	ID=gene52;Name=SERP_RS12545;gbkey=Gene;gene_biotype=protein_coding;locus_tag=SERP_RS12545	48	80.5	65.7755	1.00641	0.954093	1.05483	0.291501	0.999764	SERP_RS12545	-	-
sense	NC_002976.3	RefSeq	gene	44849	45226	.	-	.	ID=gene53;Name=SERP_RS00425;gbkey=Gene;gene_biotype=protein_coding;locus_tag=SERP_RS00425	159	58.5	104.251	-1.18546	0.938676	-1.2629	0.206624	0.999764	SERP_RS00425	-	-
sense	NC_002976.3	RefSeq	gene	45180	45278	.	+	.	ID=gene54;Name=SERP_RS13200;gbkey=Gene;gene_biotype=protein_coding;locus_tag=SERP_RS13200;old_locus_tag=SE0055%2CSERP0055	20	20	20.0873	0.269445	1.12038	0.240495	0.809947	0.999764	SERP_RS13200	SE0055	SERP0055
sense	NC_002976.3	RefSeq	gene	45446	46069	.	-	.	ID=gene55;Name=SERP_RS00430;gbkey=Gene;gene_biotype=protein_coding;locus_tag=SERP_RS00430;old_locus_tag=SE0057%2CSERP0057	535	334	426.997	-0.410245	0.811285	-0.505673	0.613086	0.999764	SERP_RS00430	SE0057	SERP0057
sense	NC_002976.3	RefSeq	gene	46212	46340	.	+	.	ID=gene56;Name=SERP_RS13205;gbkey=Gene;gene_biotype=protein_coding;locus_tag=SERP_RS13205;old_locus_tag=SE0058%2CSERP0058	2	7	4.75343	2.07679	2.00565	1.03547	0.300448	0.999764	SERP_RS13205	SE0058	SERP0058
sense	NC_002976.3	RefSeq	gene	46330	47853	.	-	.	ID=gene57;Name=SERP_RS00435;gbkey=Gene;gene_biotype=protein_coding;locus_tag=SERP_RS00435;old_locus_tag=SE0059%2CSERP0059	1076.2	1160.11	1126.81	0.377892	0.797665	0.473748	0.63568	0.999764	SERP_RS00435	SE0059	SERP0059
sense	NC_002976.3	RefSeq	gene	47868	48437	.	-	.	ID=gene58;Name=SERP_RS00440;gbkey=Gene;gene_biotype=protein_coding;locus_tag=SERP_RS00440;old_locus_tag=SE0060%2CSERP0060	1184.33	1198	1196.85	0.286404	0.792704	0.3613	0.717875	0.999764	SERP_RS00440	SE0060	SERP0060
sense	NC_002976.3	RefSeq	gene	48882	49661	.	-	.	ID=gene59;Name=SERP_RS00445;gbkey=Gene;gene_biotype=protein_coding;locus_tag=SERP_RS00445;old_locus_tag=SE0061%2CSERP0061	82.1333	59	69.7322	-0.205464	0.893609	-0.229926	0.818149	0.999764	SERP_RS00445	SE0061	SERP0061
sense	NC_002976.3	RefSeq	gene	49793	50557	.	+	.	ID=gene60;Name=SERP_RS00450;gbkey=Gene;gene_biotype=protein_coding;locus_tag=SERP_RS00450;old_locus_tag=SE0062%2CSERP0062	264	272	269.543	0.312514	0.816823	0.382596	0.702019	0.999764	SERP_RS00450	SE0062	SERP0062
sense	NC_002976.3	RefSeq	gene	50679	52067	.	-	.	ID=gene61;Name=SERP_RS00455;gbkey=Gene;gene_biotype=protein_coding;locus_tag=SERP_RS00455;old_locus_tag=SE0063%2CSERP0063	1370	443.5	867.659	-1.3561	0.902472	-1.50265	0.13293	0.999764	SERP_RS00455	SE0063	SERP0063
sense	NC_002976.3	RefSeq	gene	52036	52305	.	+	.	ID=gene62;Name=SERP_RS12550;gbkey=Gene;gene_biotype=protein_coding;locus_tag=SERP_RS12550	18	16	16.9807	0.09952	1.16875	0.0851508	0.932142	0.999764	SERP_RS12550	-	-
sense	NC_002976.3	RefSeq	gene	52376	53278	.	-	.	ID=gene63;Name=SERP_RS00460;gbkey=Gene;gene_biotype=protein_coding;locus_tag=SERP_RS00460;old_locus_tag=SE0064%2CSERP0064	417	304.5	356.789	-0.186531	0.805082	-0.231692	0.816777	0.999764	SERP_RS00460	SE0064	SERP0064
sense	NC_002976.3	RefSeq	gene	53404	54069	.	-	.	ID=gene64;Name=SERP_RS00465;gbkey=Gene;gene_biotype=protein_coding;locus_tag=SERP_RS00465;old_locus_tag=SE0065%2CSERP0065	42	37	39.4386	0.0865807	0.967393	0.0894989	0.928685	0.999764	SERP_RS00465	SE0065	SERP0065
sense	NC_002976.3	RefSeq	gene	54197	54604	.	-	.	ID=gene65;Name=SERP_RS00470;gbkey=Gene;gene_biotype=protein_coding;locus_tag=SERP_RS00470;old_locus_tag=SE0066%2CSERP0066	4404	4471	4459.99	0.291229	0.787939	0.369608	0.711674	0.999764	SERP_RS00470	SE0066	SERP0066
sense	NC_002976.3	RefSeq	gene	55201	55779	.	+	.	ID=gene66;Name=SERP_RS00475;gbkey=Gene;gene_biotype=protein_coding;locus_tag=SERP_RS00475;old_locus_tag=SE0067%2CSERP0067	84	58.1667	70.0941	-0.264891	0.894906	-0.295999	0.767231	0.999764	SERP_RS00475	SE0067	SERP0067
sense	NC_002976.3	RefSeq	gene	55779	57047	.	+	.	ID=gene67;Name=SERP_RS00480;gbkey=Gene;gene_biotype=protein_coding;locus_tag=SERP_RS00480;old_locus_tag=SE0068%2CSERP0068	240.5	168	201.523	-0.245128	0.82414	-0.297435	0.766135	0.999764	SERP_RS00480	SE0068	SERP0068
sense	NC_002976.3	RefSeq	gene	57085	58551	.	+	.	ID=gene68;Name=SERP_RS00485;gbkey=Gene;gene_biotype=protein_coding;locus_tag=SERP_RS00485;old_locus_tag=SE0069%2CSERP0069	778.5	713	745.713	0.143577	0.79207	0.181268	0.856157	0.999764	SERP_RS00485	SE0069	SERP0069
sense	NC_002976.3	RefSeq	gene	58718	60259	.	+	.	ID=gene69;Name=SERP_RS00490;gbkey=Gene;gene_biotype=protein_coding;locus_tag=SERP_RS00490;old_locus_tag=SE0070%2CSERP0070	1945	694	1266.76	-1.21732	0.881361	-1.38118	0.167225	0.999764	SERP_RS00490	SE0070	SERP0070
sense	NC_002976.3	RefSeq	gene	60500	61405	.	-	.	ID=gene70;Name=SERP_RS00495;gbkey=Gene;gene_biotype=protein_coding;locus_tag=SERP_RS00495;old_locus_tag=SE0071%2CSERP0071	280	177	224.681	-0.392232	0.826914	-0.474333	0.635263	0.999764	SERP_RS00495	SE0071	SERP0071
sense	NC_002976.3	RefSeq	gene	61408	61935	.	-	.	ID=gene71;Name=SERP_RS13210;gbkey=Gene;gene_biotype=protein_coding;locus_tag=SERP_RS13210	42	30	35.596	-0.215982	0.988273	-0.218545	0.827005	0.999764	SERP_RS13210	-	-
sense	NC_002976.3	RefSeq	gene	61955	62203	.	-	.	ID=gene72;Name=SERP_RS13215;gbkey=Gene;gene_biotype=protein_coding;locus_tag=SERP_RS13215	26	19	22.2709	-0.183067	1.09156	-0.167711	0.86681	0.999764	SERP_RS13215	-	-
sense	NC_002976.3	RefSeq	gene	62359	62562	.	-	.	ID=gene73;Name=SERP_RS13220;gbkey=Gene;gene_biotype=protein_coding;locus_tag=SERP_RS13220	15	10	12.3207	-0.315517	1.29082	-0.24443	0.806898	0.999764	SERP_RS13220	-	-
sense	NC_002976.3	RefSeq	gene	62664	63218	.	-	.	ID=gene74;Name=SERP_RS00515;gbkey=Gene;gene_biotype=protein_coding;locus_tag=SERP_RS00515;old_locus_tag=SE0073%2CSERP0073	238	153	192.379	-0.367985	0.831436	-0.442589	0.658063	0.999764	SERP_RS00515	SE0073	SERP0073
sense	NC_002976.3	RefSeq	gene	63328	63945	.	-	.	ID=gene75;Name=SERP_RS00520;gbkey=Gene;gene_biotype=protein_coding;locus_tag=SERP_RS00520;old_locus_tag=SE0074%2CSERP0074	279.5	138	203.272	-0.751313	0.857838	-0.875821	0.381127	0.999764	SERP_RS00520	SE0074	SERP0074
sense	NC_002976.3	RefSeq	gene	64144	64260	.	-	.	ID=gene76;Name=SERP_RS13225;gbkey=Gene;gene_biotype=protein_coding;locus_tag=SERP_RS13225;old_locus_tag=SE0075%2CSERP0075	187	124	153.233	-0.323253	0.839547	-0.385033	0.700213	0.999764	SERP_RS13225	SE0075	SERP0075
sense	NC_002976.3	RefSeq	gene	64508	64967	.	+	.	ID=gene77;Name=SERP_RS00525;gbkey=Gene;gene_biotype=pseudogene;locus_tag=SERP_RS00525;pseudo=true	11.2	13	12.1459	0.510452	1.3003	0.392564	0.694641	0.999764	SERP_RS00525	-	-
sense	NC_002976.3	RefSeq	gene	65272	66300	.	+	.	ID=gene78;Name=SERP_RS00530;gbkey=Gene;gene_biotype=protein_coding;locus_tag=SERP_RS00530;old_locus_tag=SE0078%2CSERP0078	156	146	151.191	0.173867	0.834677	0.208305	0.834991	0.999764	SERP_RS00530	SE0078	SERP0078
sense	NC_002976.3	RefSeq	gene	66815	67198	.	+	.	ID=gene79;Name=SERP_RS00535;gbkey=Gene;gene_biotype=protein_coding;locus_tag=SERP_RS00535;old_locus_tag=SE0079%2CSERP0079	253.143	577	431.961	1.45888	0.92424	1.57846	0.114459	0.999764	SERP_RS00535	SE0079	SERP0079
sense	NC_002976.3	RefSeq	gene	67369	68571	.	+	.	ID=gene80;Name=SERP_RS00540;gbkey=Gene;gene_biotype=protein_coding;locus_tag=SERP_RS00540;old_locus_tag=SE0080%2CSERP0080	28	48	39.101	1.04705	1.02469	1.02183	0.306863	0.999764	SERP_RS00540	SE0080	SERP0080
sense	NC_002976.3	RefSeq	gene	68810	69073	.	-	.	ID=gene81;Name=SERP_RS12565;gbkey=Gene;gene_biotype=protein_coding;locus_tag=SERP_RS12565;old_locus_tag=SE0081%2CSERP0081	716	128	396.347	-2.21437	1.03563	-2.13818	0.0325024	0.999764	SERP_RS12565	SE0081	SERP0081
sense	NC_002976.3	RefSeq	gene	70144	71640	.	+	.	ID=gene82;Name=SERP_RS00545;gbkey=Gene;gene_biotype=protein_coding;locus_tag=SERP_RS00545;old_locus_tag=SE0084%2CSERP0084	248.571	192.393	218.797	-0.105594	0.817455	-0.129174	0.89722	0.999764	SERP_RS00545	SE0084	SERP0084
sense	NC_002976.3	RefSeq	gene	71658	74225	.	+	.	ID=gene83;Name=SERP_RS00550;gbkey=Gene;gene_biotype=protein_coding;locus_tag=SERP_RS00550;old_locus_tag=SE0085%2CSERP0085	169.5	108.5	136.707	-0.385058	0.848616	-0.453748	0.65001	0.999764	SERP_RS00550	SE0085	SERP0085
sense	NC_002976.3	RefSeq	gene	74338	74706	.	+	.	ID=gene84;Name=SERP_RS00555;gbkey=Gene;gene_biotype=protein_coding;locus_tag=SERP_RS00555;old_locus_tag=SE0087%2CSERP0087	2566	1200	1827.34	-0.82704	0.832739	-0.993157	0.320634	0.999764	SERP_RS00555	SE0087	SERP0087
sense	NC_002976.3	RefSeq	gene	74748	74996	.	-	.	ID=gene85;Name=SERP_RS00560;gbkey=Gene;gene_biotype=protein_coding;locus_tag=SERP_RS00560;old_locus_tag=SE0088%2CSERP0088	574	342	449.15	-0.477609	0.814677	-0.586256	0.557704	0.999764	SERP_RS00560	SE0088	SERP0088
sense	NC_002976.3	RefSeq	gene	75248	75919	.	+	.	ID=gene86;Name=SERP_RS00565;gbkey=Gene;gene_biotype=protein_coding;locus_tag=SERP_RS00565;old_locus_tag=SE0089%2CSERP0089	222	184	202.109	-0.00140896	0.819587	-0.00171911	0.998628	0.999764	SERP_RS00565	SE0089	SERP0089
sense	NC_002976.3	RefSeq	gene	76026	76754	.	+	.	ID=gene87;Name=SERP_RS00570;gbkey=Gene;gene_biotype=protein_coding;locus_tag=SERP_RS00570;old_locus_tag=SE0090%2CSERP0090	57	37	46.2699	-0.353991	0.94983	-0.372689	0.70938	0.999764	SERP_RS00570	SE0090	SERP0090
sense	NC_002976.3	RefSeq	gene	76769	77011	.	+	.	ID=gene88;Name=SERP_RS00575;gbkey=Gene;gene_biotype=protein_coding;locus_tag=SERP_RS00575;old_locus_tag=SE0091%2CSERP0091	38	52.3333	45.851	0.721956	0.971585	0.743071	0.457439	0.999764	SERP_RS00575	SE0091	SERP0091
sense	NC_002976.3	RefSeq	gene	77156	78484	.	+	.	ID=gene89;Name=SERP_RS00580;gbkey=Gene;gene_biotype=protein_coding;locus_tag=SERP_RS00580;old_locus_tag=SE0092%2CSERP0092	272	161	212.254	-0.4871	0.834714	-0.583554	0.55952	0.999764	SERP_RS00580	SE0092	SERP0092
sense	NC_002976.3	RefSeq	gene	78663	79202	.	-	.	ID=gene90;Name=SERP_RS00585;gbkey=Gene;gene_biotype=protein_coding;locus_tag=SERP_RS00585;old_locus_tag=SE0093%2CSERP0093	855	610	724.24	-0.21767	0.794493	-0.273973	0.784105	0.999764	SERP_RS00585	SE0093	SERP0093
sense	NC_002976.3	RefSeq	gene	79505	80413	.	+	.	ID=gene91;Name=SERP_RS00590;gbkey=Gene;gene_biotype=protein_coding;locus_tag=SERP_RS00590;old_locus_tag=SE0094%2CSERP0094	381	81	217.98	-1.96435	1.01238	-1.94032	0.0523405	0.999764	SERP_RS00590	SE0094	SERP0094
sense	NC_002976.3	RefSeq	gene	80406	81551	.	+	.	ID=gene92;Name=SERP_RS00595;gbkey=Gene;gene_biotype=protein_coding;locus_tag=SERP_RS00595;old_locus_tag=SE0095%2CSERP0095	571	99.2	314.392	-2.25854	1.04653	-2.15813	0.0309175	0.999764	SERP_RS00595	SE0095	SERP0095
sense	NC_002976.3	RefSeq	gene	81798	82823	.	+	.	ID=gene93;Name=SERP_RS00600;gbkey=Gene;gene_biotype=protein_coding;locus_tag=SERP_RS00600;old_locus_tag=SE0097%2CSERP0097	48.6429	41	44.8223	0.012287	0.946626	0.0129797	0.989644	0.999764	SERP_RS00600	SE0097	SERP0097
sense	NC_002976.3	RefSeq	gene	82826	83485	.	+	.	ID=gene94;Name=SERP_RS00605;gbkey=Gene;gene_biotype=protein_coding;locus_tag=SERP_RS00605;old_locus_tag=SE0098%2CSERP0098	58.5	48	52.7637	-0.00357369	0.923495	-0.00386974	0.996912	0.999764	SERP_RS00605	SE0098	SERP0098
sense	NC_002976.3	RefSeq	gene	83529	84374	.	+	.	ID=gene95;Name=SERP_RS00610;gbkey=Gene;gene_biotype=protein_coding;locus_tag=SERP_RS00610;old_locus_tag=SE0099%2CSERP0099	110	30	66.5647	-1.60502	1.02917	-1.55953	0.118871	0.999764	SERP_RS00610	SE0099	SERP0099
sense	NC_002976.3	RefSeq	gene	84899	85873	.	+	.	ID=gene96;Name=SERP_RS00615;gbkey=Gene;gene_biotype=protein_coding;locus_tag=SERP_RS00615;old_locus_tag=SE0100%2CSERP0100	1348	644	967.428	-0.796241	0.833275	-0.955556	0.339296	0.999764	SERP_RS00615	SE0100	SERP0100
sense	NC_002976.3	RefSeq	gene	86000	87505	.	-	.	ID=gene97;Name=SERP_RS00620;gbkey=Gene;gene_biotype=protein_coding;locus_tag=SERP_RS00620;old_locus_tag=SE0101%2CSERP0101	323	108	206.387	-1.31106	0.922035	-1.42192	0.155051	0.999764	SERP_RS00620	SE0101	SERP0101
sense	NC_002976.3	RefSeq	gene	87880	88158	.	-	.	ID=gene98;Name=SERP_RS00625;gbkey=Gene;gene_biotype=protein_coding;locus_tag=SERP_RS00625;old_locus_tag=SE0102%2CSERP0102	345	199	266.36	-0.524382	0.829914	-0.631851	0.527484	0.999764	SERP_RS00625	SE0102	SERP0102
sense	NC_002976.3	RefSeq	gene	88346	88732	.	+	.	ID=gene99;Name=SERP_RS00630;gbkey=Gene;gene_biotype=protein_coding;locus_tag=SERP_RS00630;old_locus_tag=SE0103%2CSERP0103	201	118	156.315	-0.498963	0.848412	-0.588114	0.556455	0.999764	SERP_RS00630	SE0103	SERP0103
sense	NC_002976.3	RefSeq	gene	89245	90030	.	-	.	ID=gene100;Name=SERP_RS00635;gbkey=Gene;gene_biotype=protein_coding;locus_tag=SERP_RS00635;old_locus_tag=SE0105%2CSERP0105	443	275.5	353.26	-0.413193	0.815339	-0.506775	0.612313	0.999764	SERP_RS00635	SE0105	SERP0105
sense	NC_002976.3	RefSeq	gene	90027	91139	.	-	.	ID=gene101;Name=SERP_RS00640;gbkey=Gene;gene_biotype=protein_coding;locus_tag=SERP_RS00640;old_locus_tag=SE0106%2CSERP0106	374	249.5	307.563	-0.311665	0.813372	-0.383176	0.701589	0.999764	SERP_RS00640	SE0106	SERP0106
sense	NC_002976.3	RefSeq	gene	91276	92157	.	-	.	ID=gene102;Name=SERP_RS00645;gbkey=Gene;gene_biotype=protein_coding;locus_tag=SERP_RS00645;old_locus_tag=SE0107%2CSERP0107	128	61	91.7795	-0.799817	0.905819	-0.882977	0.377249	0.999764	SERP_RS00645	SE0107	SERP0107
sense	NC_002976.3	RefSeq	gene	92349	96844	.	+	.	ID=gene103;Name=SERP_RS00650;gbkey=Gene;gene_biotype=pseudogene;locus_tag=SERP_RS00650;pseudo=true	505	313	401.807	-0.420675	0.813079	-0.517385	0.604887	0.999764	SERP_RS00650	-	-
sense	NC_002976.3	RefSeq	gene	96862	98325	.	+	.	ID=gene104;Name=SERP_RS00655;gbkey=Gene;gene_biotype=protein_coding;locus_tag=SERP_RS00655;old_locus_tag=SE0109%2CSERP0109	81	80	80.8045	0.251523	0.880114	0.285784	0.775043	0.999764	SERP_RS00655	SE0109	SERP0109
sense	NC_002976.3	RefSeq	gene	98388	98480	.	+	.	ID=gene105;Name=SERP_RS00660;gbkey=Gene;gene_biotype=tRNA;locus_tag=SERP_RS00660;old_locus_tag=SERP_tRNA-Ser-1	2948.92	2998.5	2989.31	0.293701	0.788951	0.372268	0.709693	0.999764	SERP_RS00660	SERP_tRNA-Ser-1	SERP_tRNA-Ser-1
sense	NC_002976.3	RefSeq	gene	98558	99379	.	-	.	ID=gene106;Name=SERP_RS00665;gbkey=Gene;gene_biotype=protein_coding;locus_tag=SERP_RS00665;old_locus_tag=SE0110%2CSERP0110	117.5	70	92.1657	-0.483915	0.880653	-0.549495	0.582666	0.999764	SERP_RS00665	SE0110	SERP0110
sense	NC_002976.3	RefSeq	gene	99494	100489	.	+	.	ID=gene107;Name=SERP_RS00670;gbkey=Gene;gene_biotype=protein_coding;locus_tag=SERP_RS00670;old_locus_tag=SE0111%2CSERP0111	151	79	112.135	-0.665178	0.879665	-0.756173	0.449546	0.999764	SERP_RS00670	SE0111	SERP0111
sense	NC_002976.3	RefSeq	gene	101007	101276	.	+	.	ID=gene108;Name=ffs;gbkey=Gene;gene=ffs;gene_biotype=SRP_RNA;locus_tag=SERP_RS12505;old_locus_tag=SERP_SeSRP1	9327.33	18166.8	14220.3	1.23128	0.878078	1.40225	0.160842	0.999764	SERP_RS12505	SERP_SeSRP1	SERP_SeSRP1
sense	NC_002976.3	RefSeq	gene	101647	102177	.	+	.	ID=gene109;Name=SERP_RS00675;gbkey=Gene;gene_biotype=protein_coding;locus_tag=SERP_RS00675;old_locus_tag=SE0113%2CSERP0113	120	103	111.192	0.0490547	0.85109	0.0576375	0.954037	0.999764	SERP_RS00675	SE0113	SERP0113
sense	NC_002976.3	RefSeq	gene	102244	103950	.	+	.	ID=gene110;Name=SERP_RS00680;gbkey=Gene;gene_biotype=protein_coding;locus_tag=SERP_RS00680;old_locus_tag=SE0114%2CSERP0114	294	207	247.525	-0.23674	0.816559	-0.289924	0.771874	0.999764	SERP_RS00680	SE0114	SERP0114
sense	NC_002976.3	RefSeq	gene	104039	104356	.	+	.	ID=gene111;Name=SERP_RS00685;gbkey=Gene;gene_biotype=protein_coding;locus_tag=SERP_RS00685;old_locus_tag=SE0115%2CSERP0115	2409.5	846	1561.97	-1.24086	0.883405	-1.40463	0.160132	0.999764	SERP_RS00685	SE0115	SERP0115
sense	NC_002976.3	RefSeq	gene	104363	104959	.	+	.	ID=gene112;Name=SERP_RS00690;gbkey=Gene;gene_biotype=protein_coding;locus_tag=SERP_RS00690;old_locus_tag=SE0116%2CSERP0116	803.5	517.5	650.511	-0.364798	0.802257	-0.454715	0.649315	0.999764	SERP_RS00690	SE0116	SERP0116
sense	NC_002976.3	RefSeq	gene	105734	107289	.	+	.	ID=gene113;Name=SERP_RS00695;gbkey=Gene;gene_biotype=rRNA;locus_tag=SERP_RS00695;old_locus_tag=SERP_Se16SA	17982.9	18599.2	18399.6	0.318038	0.787811	0.403698	0.686435	0.999764	SERP_RS00695	SERP_Se16SA	SERP_Se16SA
sense	NC_002976.3	RefSeq	gene	107550	110480	.	+	.	ID=gene114;Name=SERP_RS00700;gbkey=Gene;gene_biotype=rRNA;locus_tag=SERP_RS00700;old_locus_tag=SERP_Se23SA	63516.9	50298.2	56537.7	-0.0671945	0.779899	-0.0861579	0.931341	0.999764	SERP_RS00700	SERP_Se23SA	SERP_Se23SA
sense	NC_002976.3	RefSeq	gene	110543	110657	.	+	.	ID=gene115;Name=rrf;gbkey=Gene;gene=rrf;gene_biotype=rRNA;locus_tag=SERP_RS00705;old_locus_tag=SERP_Se5SA	49951.3	86547.8	70258.5	1.06243	0.85597	1.2412	0.21453	0.999764	SERP_RS00705	SERP_Se5SA	SERP_Se5SA
sense	NC_002976.3	RefSeq	gene	111135	111668	.	+	.	ID=gene116;Name=SERP_RS00710;gbkey=Gene;gene_biotype=protein_coding;locus_tag=SERP_RS00710;old_locus_tag=SE0118%2CSERP0118	170.5	96	130.12	-0.554983	0.86201	-0.643824	0.51969	0.999764	SERP_RS00710	SE0118	SERP0118
sense	NC_002976.3	RefSeq	gene	111697	113034	.	+	.	ID=gene117;Name=SERP_RS00715;gbkey=Gene;gene_biotype=protein_coding;locus_tag=SERP_RS00715;old_locus_tag=SE0119%2CSERP0119	106	103	104.816	0.228025	0.858411	0.265636	0.79052	0.999764	SERP_RS00715	SE0119	SERP0119
sense	NC_002976.3	RefSeq	gene	113038	113649	.	+	.	ID=gene118;Name=SERP_RS00720;gbkey=Gene;gene_biotype=protein_coding;locus_tag=SERP_RS00720;old_locus_tag=SE0120%2CSERP0120	270.5	151	205.854	-0.568965	0.841711	-0.675963	0.499064	0.999764	SERP_RS00720	SE0120	SERP0120
sense	NC_002976.3	RefSeq	gene	113683	114012	.	+	.	ID=gene119;Name=SERP_RS00725;gbkey=Gene;gene_biotype=protein_coding;locus_tag=SERP_RS00725;old_locus_tag=SE0121%2CSERP0121	1831.2	756	1248.88	-1.00673	0.854932	-1.17755	0.238975	0.999764	SERP_RS00725	SE0121	SERP0121
sense	NC_002976.3	RefSeq	gene	114318	115244	.	+	.	ID=gene120;Name=SERP_RS00730;gbkey=Gene;gene_biotype=protein_coding;locus_tag=SERP_RS00730;old_locus_tag=SE0122%2CSERP0122	166	119.5	141.473	-0.198704	0.83908	-0.236811	0.812803	0.999764	SERP_RS00730	SE0122	SERP0122
sense	NC_002976.3	RefSeq	gene	115246	116049	.	+	.	ID=gene121;Name=SERP_RS00735;gbkey=Gene;gene_biotype=protein_coding;locus_tag=SERP_RS00735;old_locus_tag=SE0123%2CSERP0123	387.5	174	272.22	-0.887523	0.862392	-1.02914	0.303413	0.999764	SERP_RS00735	SE0123	SERP0123
sense	NC_002976.3	RefSeq	gene	116066	116413	.	+	.	ID=gene122;Name=SERP_RS00740;gbkey=Gene;gene_biotype=protein_coding;locus_tag=SERP_RS00740;old_locus_tag=SE0124%2CSERP0124	276.5	183	226.153	-0.323379	0.823172	-0.392846	0.694434	0.999764	SERP_RS00740	SE0124	SERP0124
sense	NC_002976.3	RefSeq	gene	116509	117234	.	+	.	ID=gene123;Name=SERP_RS00745;gbkey=Gene;gene_biotype=protein_coding;locus_tag=SERP_RS00745;old_locus_tag=SE0125%2CSERP0125	89	86.5	87.7415	0.219976	0.871997	0.252267	0.800835	0.999764	SERP_RS00745	SE0125	SERP0125
sense	NC_002976.3	RefSeq	gene	117227	117475	.	+	.	ID=gene124;Name=SERP_RS00750;gbkey=Gene;gene_biotype=protein_coding;locus_tag=SERP_RS00750;old_locus_tag=SE0126%2CSERP0126	21.5	25	23.7428	0.453869	1.08201	0.41947	0.674873	0.999764	SERP_RS00750	SE0126	SERP0126
sense	NC_002976.3	RefSeq	gene	117477	118316	.	+	.	ID=gene125;Name=SERP_RS00755;gbkey=Gene;gene_biotype=protein_coding;locus_tag=SERP_RS00755;old_locus_tag=SE0127%2CSERP0127	88.5	71.5	79.6009	-0.0200618	0.877728	-0.0228565	0.981765	0.999764	SERP_RS00755	SE0127	SERP0127
sense	NC_002976.3	RefSeq	gene	118526	120496	.	+	.	ID=gene126;Name=SERP_RS00760;gbkey=Gene;gene_biotype=protein_coding;locus_tag=SERP_RS00760;old_locus_tag=SE0128%2CSERP0128	462.091	335.25	394.3	-0.194286	0.803151	-0.241905	0.808854	0.999764	SERP_RS00760	SE0128	SERP0128
sense	NC_002976.3	RefSeq	gene	120524	121294	.	+	.	ID=gene127;Name=SERP_RS00765;gbkey=Gene;gene_biotype=protein_coding;locus_tag=SERP_RS00765;old_locus_tag=SE0129%2CSERP0129	250	347	304.338	0.742452	0.844333	0.879336	0.379219	0.999764	SERP_RS00765	SE0129	SERP0129
sense	NC_002976.3	RefSeq	gene	121501	122046	.	+	.	ID=gene128;Name=SERP_RS00770;gbkey=Gene;gene_biotype=protein_coding;locus_tag=SERP_RS00770;old_locus_tag=SE0130%2CSERP0130	257	242.5	249.887	0.182684	0.814438	0.224306	0.822519	0.999764	SERP_RS00770	SE0130	SERP0130
sense	NC_002976.3	RefSeq	gene	122047	122937	.	+	.	ID=gene129;Name=SERP_RS00775;gbkey=Gene;gene_biotype=protein_coding;locus_tag=SERP_RS00775;old_locus_tag=SE0131%2CSERP0131	231.333	164.833	195.778	-0.215982	0.824313	-0.262014	0.79331	0.999764	SERP_RS00775	SE0131	SERP0131
sense	NC_002976.3	RefSeq	gene	123037	123300	.	+	.	ID=gene130;Name=SERP_RS00780;gbkey=Gene;gene_biotype=protein_coding;locus_tag=SERP_RS00780;old_locus_tag=SE0132%2CSERP0132	10570	10836	10762.1	0.305303	0.787515	0.387679	0.698253	0.999764	SERP_RS00780	SE0132	SERP0132
sense	NC_002976.3	RefSeq	gene	123693	124541	.	+	.	ID=gene131;Name=SERP_RS00785;gbkey=Gene;gene_biotype=protein_coding;locus_tag=SERP_RS00785;old_locus_tag=SE0133%2CSERP0133	740	441.333	579.096	-0.477301	0.810701	-0.588751	0.556028	0.999764	SERP_RS00785	SE0133	SERP0133
sense	NC_002976.3	RefSeq	gene	124556	125380	.	+	.	ID=gene132;Name=SERP_RS00790;gbkey=Gene;gene_biotype=protein_coding;locus_tag=SERP_RS00790;old_locus_tag=SE0134%2CSERP0134	2902	1279	2023.73	-0.912584	0.841445	-1.08454	0.278124	0.999764	SERP_RS00790	SE0134	SERP0134
sense	NC_002976.3	RefSeq	gene	125402	125782	.	+	.	ID=gene133;Name=SERP_RS00795;gbkey=Gene;gene_biotype=protein_coding;locus_tag=SERP_RS00795;old_locus_tag=SE0135%2CSERP0135	171	135.5	152.533	-0.0609447	0.832511	-0.0732059	0.941642	0.999764	SERP_RS00795	SE0135	SERP0135
sense	NC_002976.3	RefSeq	gene	125842	126150	.	+	.	ID=gene134;Name=SERP_RS00800;gbkey=Gene;gene_biotype=protein_coding;locus_tag=SERP_RS00800;old_locus_tag=SE0136%2CSERP0136	530	454.5	490.593	0.0461451	0.796364	0.0579447	0.953793	0.999764	SERP_RS00800	SE0136	SERP0136
sense	NC_002976.3	RefSeq	gene	126760	128115	.	+	.	ID=gene135;Name=SERP_RS00805;gbkey=Gene;gene_biotype=protein_coding;locus_tag=SERP_RS00805;old_locus_tag=SE0137%2CSERP0137	624	441	526.267	-0.231322	0.79919	-0.289446	0.77224	0.999764	SERP_RS00805	SE0137	SERP0137
sense	NC_002976.3	RefSeq	gene	128259	129224	.	+	.	ID=gene136;Name=SERP_RS00810;gbkey=Gene;gene_biotype=protein_coding;locus_tag=SERP_RS00810;old_locus_tag=SE0138%2CSERP0138	733	1014	890.45	0.737618	0.827704	0.891161	0.372843	0.999764	SERP_RS00810	SE0138	SERP0138
sense	NC_002976.3	RefSeq	gene	129394	130053	.	+	.	ID=gene137;Name=SERP_RS00815;gbkey=Gene;gene_biotype=protein_coding;locus_tag=SERP_RS00815;old_locus_tag=SE0139%2CSERP0139	3138.17	2875	3007.32	0.143162	0.78377	0.182659	0.855066	0.999764	SERP_RS00815	SE0139	SERP0139
sense	NC_002976.3	RefSeq	gene	130306	130878	.	+	.	ID=gene138;Name=SERP_RS00820;gbkey=Gene;gene_biotype=protein_coding;locus_tag=SERP_RS00820;old_locus_tag=SE0140%2CSERP0140	64.5	39.5	51.1047	-0.408627	0.938446	-0.435429	0.663251	0.999764	SERP_RS00820	SE0140	SERP0140
sense	NC_002976.3	RefSeq	gene	130875	134384	.	+	.	ID=gene139;Name=SERP_RS00825;gbkey=Gene;gene_biotype=protein_coding;locus_tag=SERP_RS00825;old_locus_tag=SE0141%2CSERP0141	235	259	249.2	0.409736	0.824123	0.497178	0.619063	0.999764	SERP_RS00825	SE0141	SERP0141
sense	NC_002976.3	RefSeq	gene	134374	135915	.	+	.	ID=gene140;Name=SERP_RS00830;gbkey=Gene;gene_biotype=protein_coding;locus_tag=SERP_RS00830;old_locus_tag=SE0142%2CSERP0142	327	224.5	271.886	-0.276347	0.81517	-0.339005	0.734606	0.999764	SERP_RS00830	SE0142	SERP0142
sense	NC_002976.3	RefSeq	gene	135912	137102	.	+	.	ID=gene141;Name=SERP_RS00835;gbkey=Gene;gene_biotype=protein_coding;locus_tag=SERP_RS00835;old_locus_tag=SE0143%2CSERP0143	182.333	104.5	139.977	-0.537909	0.856736	-0.627859	0.530096	0.999764	SERP_RS00835	SE0143	SERP0143
sense	NC_002976.3	RefSeq	gene	137099	137362	.	+	.	ID=gene142;Name=SERP_RS00840;gbkey=Gene;gene_biotype=protein_coding;locus_tag=SERP_RS00840;old_locus_tag=SE0144%2CSERP0144	85	39.5	60.6686	-0.818017	0.946358	-0.864384	0.387377	0.999764	SERP_RS00840	SE0144	SERP0144
sense	NC_002976.3	RefSeq	gene	137386	137787	.	+	.	ID=gene143;Name=SERP_RS00845;gbkey=Gene;gene_biotype=protein_coding;locus_tag=SERP_RS00845;old_locus_tag=SE0145%2CSERP0145	156.5	93	122.097	-0.476798	0.860496	-0.554097	0.579513	0.999764	SERP_RS00845	SE0145	SERP0145
sense	NC_002976.3	RefSeq	gene	137881	138282	.	+	.	ID=gene144;Name=SERP_RS00850;gbkey=Gene;gene_biotype=protein_coding;locus_tag=SERP_RS00850;old_locus_tag=SE0146%2CSERP0146	4972	2632.5	3709.17	-0.64822	0.812821	-0.797494	0.425164	0.999764	SERP_RS00850	SE0146	SERP0146
sense	NC_002976.3	RefSeq	gene	138560	139858	.	+	.	ID=gene145;Name=SERP_RS00855;gbkey=Gene;gene_biotype=protein_coding;locus_tag=SERP_RS00855;old_locus_tag=SE0148%2CSERP0148	282	237	258.528	0.0186369	0.811013	0.0229798	0.981666	0.999764	SERP_RS00855	SE0148	SERP0148
sense	NC_002976.3	RefSeq	gene	139858	140397	.	+	.	ID=gene146;Name=SERP_RS00860;gbkey=Gene;gene_biotype=protein_coding;locus_tag=SERP_RS00860;old_locus_tag=SE0149%2CSERP0149	169	101.5	132.958	-0.459009	0.854356	-0.537257	0.59109	0.999764	SERP_RS00860	SE0149	SERP0149
sense	NC_002976.3	RefSeq	gene	140672	142774	.	+	.	ID=gene147;Name=SERP_RS00865;gbkey=Gene;gene_biotype=protein_coding;locus_tag=SERP_RS00865;old_locus_tag=SE0150%2CSERP0150	2150.5	1066	1564.33	-0.742683	0.824668	-0.900584	0.36781	0.999764	SERP_RS00865	SE0150	SERP0150
sense	NC_002976.3	RefSeq	gene	143029	143910	.	+	.	ID=gene148;Name=SERP_RS00870;gbkey=Gene;gene_biotype=protein_coding;locus_tag=SERP_RS00870;old_locus_tag=SE0151%2CSERP0151	163	103	130.775	-0.392782	0.851548	-0.461257	0.644614	0.999764	SERP_RS00870	SE0151	SERP0151
sense	NC_002976.3	RefSeq	gene	144247	145179	.	+	.	ID=gene149;Name=SERP_RS00875;gbkey=Gene;gene_biotype=protein_coding;locus_tag=SERP_RS00875;old_locus_tag=SE0152%2CSERP0152	4037.5	1403	2609.16	-1.25568	0.883553	-1.42117	0.155268	0.999764	SERP_RS00875	SE0152	SERP0152
sense	NC_002976.3	RefSeq	gene	145475	146293	.	+	.	ID=gene150;Name=SERP_RS00880;gbkey=Gene;gene_biotype=protein_coding;locus_tag=SERP_RS00880;old_locus_tag=SE0153%2CSERP0153	290	260.5	274.797	0.111904	0.810045	0.138145	0.890126	0.999764	SERP_RS00880	SE0153	SERP0153
sense	NC_002976.3	RefSeq	gene	146271	146636	.	+	.	ID=gene151;Name=SERP_RS00885;gbkey=Gene;gene_biotype=protein_coding;locus_tag=SERP_RS00885;old_locus_tag=SE0154%2CSERP0154	197.5	130	161.536	-0.337544	0.837619	-0.40298	0.686963	0.999764	SERP_RS00885	SE0154	SERP0154
sense	NC_002976.3	RefSeq	gene	146637	147116	.	+	.	ID=gene152;Name=SERP_RS00890;gbkey=Gene;gene_biotype=protein_coding;locus_tag=SERP_RS00890;old_locus_tag=SE0155%2CSERP0155	114.5	79.5	95.8334	-0.241517	0.865962	-0.2789	0.780322	0.999764	SERP_RS00890	SE0155	SERP0155
sense	NC_002976.3	RefSeq	gene	147452	148939	.	+	.	ID=gene153;Name=SERP_RS00895;gbkey=Gene;gene_biotype=protein_coding;locus_tag=SERP_RS00895;old_locus_tag=SE0156%2CSERP0156	892.167	773	830.568	0.0628701	0.789672	0.0796155	0.936543	0.999764	SERP_RS00895	SE0156	SERP0156
sense	NC_002976.3	RefSeq	gene	149424	149538	.	+	.	ID=gene154;Name=rrf;gbkey=Gene;gene=rrf;gene_biotype=rRNA;locus_tag=SERP_RS00900;old_locus_tag=SERP_Se5SG	53020.9	90166.6	73643.3	1.03548	0.852639	1.21444	0.224578	0.999764	SERP_RS00900	SERP_Se5SG	SERP_Se5SG
sense	NC_002976.3	RefSeq	gene	149549	149624	.	+	.	ID=gene155;Name=SERP_RS00905;gbkey=Gene;gene_biotype=tRNA;locus_tag=SERP_RS00905;old_locus_tag=SERP_tRNA-Val-1	379.75	723.283	569.945	1.19744	0.885307	1.35257	0.176193	0.999764	SERP_RS00905	SERP_tRNA-Val-1	SERP_tRNA-Val-1
sense	NC_002976.3	RefSeq	gene	149631	149706	.	+	.	ID=gene156;Name=SERP_RS00910;gbkey=Gene;gene_biotype=tRNA;locus_tag=SERP_RS00910;old_locus_tag=SERP_tRNA-Thr-1	142.583	194.417	171.62	0.709486	0.859999	0.824985	0.40938	0.999764	SERP_RS00910	SERP_tRNA-Thr-1	SERP_tRNA-Thr-1
sense	NC_002976.3	RefSeq	gene	149713	149785	.	+	.	ID=gene157;Name=SERP_RS00915;gbkey=Gene;gene_biotype=tRNA;locus_tag=SERP_RS00915;old_locus_tag=SERP_tRNA-Lys-1	65.875	93.2833	81.1094	0.764209	0.911132	0.838747	0.401612	0.999764	SERP_RS00915	SERP_tRNA-Lys-1	SERP_tRNA-Lys-1
sense	NC_002976.3	RefSeq	gene	149804	149878	.	+	.	ID=gene158;Name=SERP_RS00920;gbkey=Gene;gene_biotype=tRNA;locus_tag=SERP_RS00920;old_locus_tag=SERP_tRNA-Gly-1	618	1234.5	958.844	1.26711	0.88954	1.42445	0.154315	0.999764	SERP_RS00920	SERP_tRNA-Gly-1	SERP_tRNA-Gly-1
sense	NC_002976.3	RefSeq	gene	149890	149978	.	+	.	ID=gene159;Name=SERP_RS00925;gbkey=Gene;gene_biotype=tRNA;locus_tag=SERP_RS00925;old_locus_tag=SERP_tRNA-Leu-1	117.5	285.5	210.737	1.54667	0.95245	1.62389	0.1044	0.999764	SERP_RS00925	SERP_tRNA-Leu-1	SERP_tRNA-Leu-1
sense	NC_002976.3	RefSeq	gene	149991	150067	.	+	.	ID=gene160;Name=SERP_RS00930;gbkey=Gene;gene_biotype=tRNA;locus_tag=SERP_RS00930;old_locus_tag=SERP_tRNA-Arg-1	174.5	250	216.479	0.792285	0.858983	0.922352	0.356345	0.999764	SERP_RS00930	SERP_tRNA-Arg-1	SERP_tRNA-Arg-1
sense	NC_002976.3	RefSeq	gene	150094	150167	.	+	.	ID=gene161;Name=SERP_RS00935;gbkey=Gene;gene_biotype=tRNA;locus_tag=SERP_RS00935;old_locus_tag=SERP_tRNA-Pro-1	86	148.5	120.41	1.05263	0.912701	1.15332	0.24878	0.999764	SERP_RS00935	SERP_tRNA-Pro-1	SERP_tRNA-Pro-1
sense	NC_002976.3	RefSeq	gene	150182	150257	.	+	.	ID=gene162;Name=SERP_RS00940;gbkey=Gene;gene_biotype=tRNA;locus_tag=SERP_RS00940;old_locus_tag=SERP_tRNA-Ala-1	160.033	313.033	244.686	1.23754	0.90646	1.36524	0.172178	0.999764	SERP_RS00940	SERP_tRNA-Ala-1	SERP_tRNA-Ala-1
sense	NC_002976.3	RefSeq	gene	150374	151929	.	+	.	ID=gene163;Name=SERP_RS00945;gbkey=Gene;gene_biotype=rRNA;locus_tag=SERP_RS00945;old_locus_tag=SERP_Se16SB	20904.6	23923	22652.9	0.463997	0.796311	0.582683	0.560107	0.999764	SERP_RS00945	SERP_Se16SB	SERP_Se16SB
sense	NC_002976.3	RefSeq	gene	152190	155120	.	+	.	ID=gene164;Name=SERP_RS00950;gbkey=Gene;gene_biotype=rRNA;locus_tag=SERP_RS00950;old_locus_tag=SERP_Se23SB	60347.5	44651.3	51994.1	-0.165142	0.78171	-0.211258	0.832686	0.999764	SERP_RS00950	SERP_Se23SB	SERP_Se23SB
sense	NC_002976.3	RefSeq	gene	155183	155297	.	+	.	ID=gene165;Name=rrf;gbkey=Gene;gene=rrf;gene_biotype=rRNA;locus_tag=SERP_RS00955;old_locus_tag=SERP_Se5SB	49969.2	86561	70273.9	1.06213	0.855932	1.24091	0.214641	0.999764	SERP_RS00955	SERP_Se5SB	SERP_Se5SB
sense	NC_002976.3	RefSeq	gene	155526	157081	.	+	.	ID=gene166;Name=SERP_RS00960;gbkey=Gene;gene_biotype=rRNA;locus_tag=SERP_RS00960;old_locus_tag=SERP_Se16SC	21897	25140.6	23773.3	0.468755	0.796624	0.588428	0.556245	0.999764	SERP_RS00960	SERP_Se16SC	SERP_Se16SC
sense	NC_002976.3	RefSeq	gene	157175	157251	.	+	.	ID=gene167;Name=SERP_RS00965;gbkey=Gene;gene_biotype=tRNA;locus_tag=SERP_RS00965;old_locus_tag=SERP_tRNA-Ile-1	272.45	331	305.574	0.552669	0.827943	0.667521	0.504439	0.999764	SERP_RS00965	SERP_tRNA-Ile-1	SERP_tRNA-Ile-1
sense	NC_002976.3	RefSeq	gene	157434	160364	.	+	.	ID=gene168;Name=SERP_RS00970;gbkey=Gene;gene_biotype=rRNA;locus_tag=SERP_RS00970;old_locus_tag=SERP_Se23SC	60347.5	44651.3	51994.1	-0.165142	0.78171	-0.211258	0.832686	0.999764	SERP_RS00970	SERP_Se23SC	SERP_Se23SC
sense	NC_002976.3	RefSeq	gene	160427	160541	.	+	.	ID=gene169;Name=rrf;gbkey=Gene;gene=rrf;gene_biotype=rRNA;locus_tag=SERP_RS00975;old_locus_tag=SERP_Se5SC	49952.3	86546.8	70258.4	1.06239	0.855964	1.24116	0.214547	0.999764	SERP_RS00975	SERP_Se5SC	SERP_Se5SC
sense	NC_002976.3	RefSeq	gene	160782	162146	.	-	.	ID=gene170;Name=SERP_RS00980;gbkey=Gene;gene_biotype=protein_coding;locus_tag=SERP_RS00980;old_locus_tag=SE0157%2CSERP0157	93	31.2857	59.3715	-1.31552	1.00303	-1.31154	0.189675	0.999764	SERP_RS00980	SE0157	SERP0157
sense	NC_002976.3	RefSeq	gene	162243	163130	.	+	.	ID=gene171;Name=SERP_RS00985;gbkey=Gene;gene_biotype=protein_coding;locus_tag=SERP_RS00985;old_locus_tag=SE0158%2CSERP0158	404	170.5	277.311	-0.979374	0.87219	-1.12289	0.261484	0.999764	SERP_RS00985	SE0158	SERP0158
sense	NC_002976.3	RefSeq	gene	163133	163690	.	+	.	ID=gene172;Name=SERP_RS00990;gbkey=Gene;gene_biotype=protein_coding;locus_tag=SERP_RS00990;old_locus_tag=SE0159%2CSERP0159	284.5	171.5	223.758	-0.454037	0.830685	-0.546581	0.584667	0.999764	SERP_RS00990	SE0159	SERP0159
sense	NC_002976.3	RefSeq	gene	164100	165299	.	+	.	ID=gene173;Name=SERP_RS00995;gbkey=Gene;gene_biotype=protein_coding;locus_tag=SERP_RS00995;old_locus_tag=SE0160%2CSERP0160	115.335	222.96	174.787	1.22485	0.915915	1.3373	0.181124	0.999764	SERP_RS00995	SE0160	SERP0160
sense	NC_002976.3	RefSeq	gene	165575	166789	.	-	.	ID=gene174;Name=SERP_RS01000;gbkey=Gene;gene_biotype=protein_coding;locus_tag=SERP_RS01000;old_locus_tag=SE0161%2CSERP0161	757.667	304.2	512.088	-1.04868	0.868384	-1.20762	0.227193	0.999764	SERP_RS01000	SE0161	SERP0161
sense	NC_002976.3	RefSeq	gene	166946	167407	.	+	.	ID=gene175;Name=SERP_RS01005;gbkey=Gene;gene_biotype=protein_coding;locus_tag=SERP_RS01005;old_locus_tag=SE0162%2CSERP0162	410.5	181	286.082	-0.910188	0.863682	-1.05385	0.291953	0.999764	SERP_RS01005	SE0162	SERP0162
sense	NC_002976.3	RefSeq	gene	167428	167991	.	+	.	ID=gene176;Name=SERP_RS01010;gbkey=Gene;gene_biotype=protein_coding;locus_tag=SERP_RS01010;old_locus_tag=SE0163%2CSERP0163	61	42.2	50.8363	-0.268975	0.933263	-0.288209	0.773187	0.999764	SERP_RS01010	SE0163	SERP0163
sense	NC_002976.3	RefSeq	gene	167981	168988	.	+	.	ID=gene177;Name=SERP_RS01015;gbkey=Gene;gene_biotype=protein_coding;locus_tag=SERP_RS01015;old_locus_tag=SE0164%2CSERP0164	125.833	149	139.175	0.511333	0.854536	0.598375	0.549589	0.999764	SERP_RS01015	SE0164	SERP0164
sense	NC_002976.3	RefSeq	gene	169002	171455	.	+	.	ID=gene178;Name=SERP_RS01020;gbkey=Gene;gene_biotype=protein_coding;locus_tag=SERP_RS01020;old_locus_tag=SE0165%2CSERP0165	450	314.5	377.308	-0.249715	0.805918	-0.309852	0.756674	0.999764	SERP_RS01020	SE0165	SERP0165
sense	NC_002976.3	RefSeq	gene	171946	173319	.	+	.	ID=gene179;Name=SERP_RS01025;gbkey=Gene;gene_biotype=protein_coding;locus_tag=SERP_RS01025;old_locus_tag=SE0166%2CSERP0166	146	121.5	133.462	0.0103576	0.839471	0.0123383	0.990156	0.999764	SERP_RS01025	SE0166	SERP0166
sense	NC_002976.3	RefSeq	gene	173373	174431	.	+	.	ID=gene180;Name=SERP_RS01030;gbkey=Gene;gene_biotype=protein_coding;locus_tag=SERP_RS01030;old_locus_tag=SE0167%2CSERP0167	246.333	190.5	216.333	-0.103214	0.817831	-0.126204	0.89957	0.999764	SERP_RS01030	SE0167	SERP0167
sense	NC_002976.3	RefSeq	gene	174830	176284	.	+	.	ID=gene181;Name=SERP_RS01035;gbkey=Gene;gene_biotype=protein_coding;locus_tag=SERP_RS01035;old_locus_tag=SE0168%2CSERP0168	238.167	222	230.255	0.169043	0.816797	0.206958	0.836042	0.999764	SERP_RS01035	SE0168	SERP0168
sense	NC_002976.3	RefSeq	gene	176657	177298	.	+	.	ID=gene182;Name=SERP_RS01040;gbkey=Gene;gene_biotype=protein_coding;locus_tag=SERP_RS01040;old_locus_tag=SE0169%2CSERP0169	55.5	42.1111	48.5592	-0.145593	0.936391	-0.155483	0.876441	0.999764	SERP_RS01040	SE0169	SERP0169
sense	NC_002976.3	RefSeq	gene	177282	178682	.	+	.	ID=gene183;Name=SERP_RS01045;gbkey=Gene;gene_biotype=protein_coding;locus_tag=SERP_RS01045;old_locus_tag=SE0170%2CSERP0170	108.833	97	102.888	0.101173	0.857068	0.118046	0.906031	0.999764	SERP_RS01045	SE0170	SERP0170
sense	NC_002976.3	RefSeq	gene	178675	179073	.	+	.	ID=gene184;Name=SERP_RS01050;gbkey=Gene;gene_biotype=protein_coding;locus_tag=SERP_RS01050;old_locus_tag=SE0171%2CSERP0171	47	34	40.0688	-0.197681	0.967117	-0.204402	0.838039	0.999764	SERP_RS01050	SE0171	SERP0171
sense	NC_002976.3	RefSeq	gene	179063	179830	.	+	.	ID=gene185;Name=SERP_RS01055;gbkey=Gene;gene_biotype=protein_coding;locus_tag=SERP_RS01055;old_locus_tag=SE0172%2CSERP0172	60.5	47	53.1256	-0.0828569	0.923136	-0.0897558	0.928481	0.999764	SERP_RS01055	SE0172	SERP0172
sense	NC_002976.3	RefSeq	gene	179827	180354	.	+	.	ID=gene186;Name=SERP_RS01060;gbkey=Gene;gene_biotype=protein_coding;locus_tag=SERP_RS01060;old_locus_tag=SE0173%2CSERP0173	55	47	50.8485	0.0426739	0.928499	0.0459601	0.963342	0.999764	SERP_RS01060	SE0173	SERP0173
sense	NC_002976.3	RefSeq	gene	180424	180999	.	+	.	ID=gene187;Name=SERP_RS01065;gbkey=Gene;gene_biotype=protein_coding;locus_tag=SERP_RS01065;old_locus_tag=SE0174%2CSERP0174	49	38.5	43.1755	-0.0973374	0.953151	-0.102122	0.91866	0.999764	SERP_RS01065	SE0174	SERP0174
sense	NC_002976.3	RefSeq	gene	181123	181266	.	+	.	ID=gene188;Name=SERP_RS01070;gbkey=Gene;gene_biotype=protein_coding;locus_tag=SERP_RS01070;old_locus_tag=SE0175%2CSERP0175	516.5	342	422.736	-0.323929	0.806867	-0.401465	0.688078	0.999764	SERP_RS01070	SE0175	SERP0175
sense	NC_002976.3	RefSeq	gene	181329	181511	.	+	.	ID=gene189;Name=SERP_RS01075;gbkey=Gene;gene_biotype=protein_coding;locus_tag=SERP_RS01075;old_locus_tag=SE0176%2CSERP0176	109	48.3333	75.9902	-0.913776	0.932864	-0.979538	0.327314	0.999764	SERP_RS01075	SE0176	SERP0176
sense	NC_002976.3	RefSeq	gene	181522	182070	.	+	.	ID=gene190;Name=SERP_RS01080;gbkey=Gene;gene_biotype=protein_coding;locus_tag=SERP_RS01080;old_locus_tag=SE0177%2CSERP0177	334.5	168.25	244.333	-0.721941	0.848898	-0.850445	0.395078	0.999764	SERP_RS01080	SE0177	SERP0177
sense	NC_002976.3	RefSeq	gene	182402	182824	.	+	.	ID=gene191;Name=SERP_RS01085;gbkey=Gene;gene_biotype=protein_coding;locus_tag=SERP_RS01085;old_locus_tag=SE0178%2CSERP0178	335	225.5	276.627	-0.298393	0.81567	-0.365826	0.714495	0.999764	SERP_RS01085	SE0178	SERP0178
sense	NC_002976.3	RefSeq	gene	183037	183732	.	+	.	ID=gene192;Name=SERP_RS01090;gbkey=Gene;gene_biotype=protein_coding;locus_tag=SERP_RS01090;old_locus_tag=SE0179%2CSERP0179	1375.5	487	893.996	-1.22904	0.885234	-1.38838	0.165022	0.999764	SERP_RS01090	SE0179	SERP0179
sense	NC_002976.3	RefSeq	gene	183826	183945	.	+	.	ID=gene193;Name=SERP_RS13230;gbkey=Gene;gene_biotype=protein_coding;locus_tag=SERP_RS13230	5126	7041.33	6199.59	0.727393	0.819422	0.88769	0.374707	0.999764	SERP_RS13230	-	-
sense	NC_002976.3	RefSeq	gene	184007	184507	.	+	.	ID=gene194;Name=SERP_RS01095;gbkey=Gene;gene_biotype=protein_coding;locus_tag=SERP_RS01095;old_locus_tag=SE0180%2CSERP0180	440	105	258.025	-1.79767	0.983349	-1.82811	0.0675337	0.999764	SERP_RS01095	SE0180	SERP0180
sense	NC_002976.3	RefSeq	gene	184545	184913	.	+	.	ID=gene195;Name=SERP_RS01100;gbkey=Gene;gene_biotype=protein_coding;locus_tag=SERP_RS01100;old_locus_tag=SE0181%2CSERP0181	1529.5	960	1223.78	-0.402979	0.798628	-0.50459	0.613847	0.999764	SERP_RS01100	SE0181	SERP0181
sense	NC_002976.3	RefSeq	gene	185105	185713	.	+	.	ID=gene196;Name=SERP_RS01105;gbkey=Gene;gene_biotype=protein_coding;locus_tag=SERP_RS01105;old_locus_tag=SE0182%2CSERP0182	46	21	32.4772	-0.861798	1.04365	-0.825758	0.408942	0.999764	SERP_RS01105	SE0182	SERP0182
sense	NC_002976.3	RefSeq	gene	185929	189480	.	+	.	ID=gene197;Name=SERP_RS01110;gbkey=Gene;gene_biotype=protein_coding;locus_tag=SERP_RS01110;old_locus_tag=SE0183%2CSERP0183	1040	586	795.319	-0.558165	0.812962	-0.686582	0.492346	0.999764	SERP_RS01110	SE0183	SERP0183
sense	NC_002976.3	RefSeq	gene	189612	193235	.	+	.	ID=gene198;Name=SERP_RS01115;gbkey=Gene;gene_biotype=protein_coding;locus_tag=SERP_RS01115;old_locus_tag=SE0184%2CSERP0184	1311.33	703	982.964	-0.629625	0.81702	-0.770636	0.440923	0.999764	SERP_RS01115	SE0184	SERP0184
sense	NC_002976.3	RefSeq	gene	193563	193823	.	+	.	ID=gene199;Name=SERP_RS01120;gbkey=Gene;gene_biotype=protein_coding;locus_tag=SERP_RS01120;old_locus_tag=SE0185%2CSERP0185	934	2198	1631.94	1.50414	0.919298	1.63619	0.101801	0.999764	SERP_RS01120	SE0185	SERP0185
sense	NC_002976.3	RefSeq	gene	193914	194327	.	+	.	ID=gene200;Name=SERP_RS01125;gbkey=Gene;gene_biotype=protein_coding;locus_tag=SERP_RS01125;old_locus_tag=SE0186%2CSERP0186	219	211.5	216.113	0.222578	0.82053	0.271262	0.78619	0.999764	SERP_RS01125	SE0186	SERP0186
sense	NC_002976.3	RefSeq	gene	194398	194868	.	+	.	ID=gene201;Name=SERP_RS01130;gbkey=Gene;gene_biotype=protein_coding;locus_tag=SERP_RS01130;old_locus_tag=SE0187%2CSERP0187	754.5	538.5	638.719	-0.217513	0.795997	-0.273258	0.784655	0.999764	SERP_RS01130	SE0187	SERP0187
sense	NC_002976.3	RefSeq	gene	194988	197069	.	+	.	ID=gene202;Name=SERP_RS01135;gbkey=Gene;gene_biotype=protein_coding;locus_tag=SERP_RS01135;old_locus_tag=SE0188%2CSERP0188	731.125	664.325	697.411	0.130757	0.792561	0.164981	0.868959	0.999764	SERP_RS01135	SE0188	SERP0188
sense	NC_002976.3	RefSeq	gene	197288	198472	.	+	.	ID=gene203;Name=SERP_RS01140;gbkey=Gene;gene_biotype=protein_coding;locus_tag=SERP_RS01140;old_locus_tag=SE0189%2CSERP0189	1521	1538	1536.97	0.285481	0.791161	0.360838	0.718221	0.999764	SERP_RS01140	SE0189	SERP0189
sense	NC_002976.3	RefSeq	gene	198598	199767	.	-	.	ID=gene204;Name=SERP_RS01145;gbkey=Gene;gene_biotype=protein_coding;locus_tag=SERP_RS01145;old_locus_tag=SE0190%2CSERP0190	384	281	329.135	-0.181091	0.806828	-0.224448	0.822409	0.999764	SERP_RS01145	SE0190	SERP0190
sense	NC_002976.3	RefSeq	gene	200341	200850	.	+	.	ID=gene205;Name=SERP_RS01150;gbkey=Gene;gene_biotype=protein_coding;locus_tag=SERP_RS01150;old_locus_tag=SE0191%2CSERP0191	143	73	105.198	-0.700601	0.886926	-0.789921	0.429574	0.999764	SERP_RS01150	SE0191	SERP0191
sense	NC_002976.3	RefSeq	gene	201102	202052	.	+	.	ID=gene206;Name=SERP_RS01155;gbkey=Gene;gene_biotype=protein_coding;locus_tag=SERP_RS01155;old_locus_tag=SE0192%2CSERP0192	222	213.5	218.577	0.216496	0.81993	0.264042	0.791748	0.999764	SERP_RS01155	SE0192	SERP0192
sense	NC_002976.3	RefSeq	gene	202140	202349	.	-	.	ID=gene207;Name=SERP_RS01160;gbkey=Gene;gene_biotype=protein_coding;locus_tag=SERP_RS01160;old_locus_tag=SE0193%2CSERP0193	416	281	343.708	-0.296568	0.809968	-0.366148	0.714255	0.999764	SERP_RS01160	SE0193	SERP0193
sense	NC_002976.3	RefSeq	gene	202608	203564	.	+	.	ID=gene208;Name=SERP_RS01165;gbkey=Gene;gene_biotype=protein_coding;locus_tag=SERP_RS01165;old_locus_tag=SE0194%2CSERP0194	35	55.5	46.6805	0.947516	0.988827	0.958222	0.337951	0.999764	SERP_RS01165	SE0194	SERP0194
sense	NC_002976.3	RefSeq	gene	204021	205097	.	+	.	ID=gene209;Name=SERP_RS01170;gbkey=Gene;gene_biotype=protein_coding;locus_tag=SERP_RS01170;old_locus_tag=SE0195%2CSERP0195	693.411	599	644.423	0.0591459	0.792491	0.0746329	0.940507	0.999764	SERP_RS01170	SE0195	SERP0195
sense	NC_002976.3	RefSeq	gene	205369	206085	.	+	.	ID=gene210;Name=SERP_RS01175;gbkey=Gene;gene_biotype=protein_coding;locus_tag=SERP_RS01175;old_locus_tag=SE0196%2CSERP0196	16	22.1	19.3635	0.728876	1.15189	0.632765	0.526887	0.999764	SERP_RS01175	SE0196	SERP0196
sense	NC_002976.3	RefSeq	gene	206078	207109	.	+	.	ID=gene211;Name=SERP_RS01180;gbkey=Gene;gene_biotype=protein_coding;locus_tag=SERP_RS01180;old_locus_tag=SE0197%2CSERP0197	14	17	15.7079	0.549552	1.20684	0.455365	0.648847	0.999764	SERP_RS01180	SE0197	SERP0197
sense	NC_002976.3	RefSeq	gene	207126	208820	.	+	.	ID=gene212;Name=SERP_RS01185;gbkey=Gene;gene_biotype=protein_coding;locus_tag=SERP_RS01185;old_locus_tag=SE0198%2CSERP0198	32	26	28.846	-0.0301153	1.02732	-0.0293145	0.976614	0.999764	SERP_RS01185	SE0198	SERP0198
sense	NC_002976.3	RefSeq	gene	209189	209884	.	+	.	ID=gene213;Name=SERP_RS01190;gbkey=Gene;gene_biotype=protein_coding;locus_tag=SERP_RS01190;old_locus_tag=SE0199%2CSERP0199	612	572	592.713	0.171929	0.795572	0.216107	0.828904	0.999764	SERP_RS01190	SE0199	SERP0199
sense	NC_002976.3	RefSeq	gene	209974	211278	.	-	.	ID=gene214;Name=SERP_RS01195;gbkey=Gene;gene_biotype=protein_coding;locus_tag=SERP_RS01195;old_locus_tag=SE0200%2CSERP0200	765.476	1197.62	1006.03	0.916541	0.845481	1.08405	0.278344	0.999764	SERP_RS01195	SE0200	SERP0200
sense	NC_002976.3	RefSeq	gene	211327	212085	.	-	.	ID=gene215;Name=SERP_RS01200;gbkey=Gene;gene_biotype=protein_coding;locus_tag=SERP_RS01200;old_locus_tag=SE0201%2CSERP0201	52	39.5	45.6396	-0.109067	0.944815	-0.115437	0.908099	0.999764	SERP_RS01200	SE0201	SERP0201
sense	NC_002976.3	RefSeq	gene	212435	213097	.	-	.	ID=gene216;Name=SERP_RS01205;gbkey=Gene;gene_biotype=protein_coding;locus_tag=SERP_RS01205;old_locus_tag=SE0202%2CSERP0202	160.5	35	92.0806	-1.9232	1.04736	-1.83623	0.0663233	0.999764	SERP_RS01205	SE0202	SERP0202
sense	NC_002976.3	RefSeq	gene	213090	213707	.	-	.	ID=gene217;Name=SERP_RS01210;gbkey=Gene;gene_biotype=protein_coding;locus_tag=SERP_RS01210;old_locus_tag=SE0203%2CSERP0203	174.167	85.6111	126.452	-0.747233	0.879454	-0.849655	0.395517	0.999764	SERP_RS01210	SE0203	SERP0203
sense	NC_002976.3	RefSeq	gene	213774	214280	.	+	.	ID=gene218;Name=SERP_RS01215;gbkey=Gene;gene_biotype=protein_coding;locus_tag=SERP_RS01215;old_locus_tag=SE0204%2CSERP0204	49	56	53.0564	0.462089	0.934813	0.494312	0.621086	0.999764	SERP_RS01215	SE0204	SERP0204
sense	NC_002976.3	RefSeq	gene	214448	215326	.	+	.	ID=gene219;Name=SERP_RS01220;gbkey=Gene;gene_biotype=protein_coding;locus_tag=SERP_RS01220;old_locus_tag=SE0205%2CSERP0205	166.5	139.5	152.452	0.0236885	0.832261	0.0284628	0.977293	0.999764	SERP_RS01220	SE0205	SERP0205
sense	NC_002976.3	RefSeq	gene	215331	215897	.	+	.	ID=gene220;Name=SERP_RS01225;gbkey=Gene;gene_biotype=protein_coding;locus_tag=SERP_RS01225;old_locus_tag=SE0206%2CSERP0206	676.5	523.5	595.511	-0.0980111	0.79403	-0.123435	0.901763	0.999764	SERP_RS01225	SE0206	SERP0206
sense	NC_002976.3	RefSeq	gene	216380	219136	.	+	.	ID=gene221;Name=SERP_RS01230;gbkey=Gene;gene_biotype=protein_coding;locus_tag=SERP_RS01230;old_locus_tag=SE0207%2CSERP0207	32.6444	47	40.8292	0.779639	0.993522	0.784722	0.432616	0.999764	SERP_RS01230	SE0207	SERP0207
sense	NC_002976.3	RefSeq	gene	219501	221003	.	-	.	ID=gene222;Name=SERP_RS01235;gbkey=Gene;gene_biotype=protein_coding;locus_tag=SERP_RS01235;old_locus_tag=SE0208%2CSERP0208	841	737.167	787.58	0.0790041	0.790387	0.0999563	0.920379	0.999764	SERP_RS01235	SE0208	SERP0208
sense	NC_002976.3	RefSeq	gene	221374	221772	.	-	.	ID=gene223;Name=SERP_RS01240;gbkey=Gene;gene_biotype=protein_coding;locus_tag=SERP_RS01240;old_locus_tag=SE0209%2CSERP0209	2	6	4.20449	1.8544	2.06243	0.899131	0.368583	0.999764	SERP_RS01240	SE0209	SERP0209
sense	NC_002976.3	RefSeq	gene	221788	223080	.	-	.	ID=gene224;Name=SERP_RS01245;gbkey=Gene;gene_biotype=protein_coding;locus_tag=SERP_RS01245;old_locus_tag=SE0210%2CSERP0210	15	7.66667	11.2229	-0.637444	1.34555	-0.473742	0.635684	0.999764	SERP_RS01245	SE0210	SERP0210
sense	NC_002976.3	RefSeq	gene	223077	223394	.	-	.	ID=gene225;Name=SERP_RS01250;gbkey=Gene;gene_biotype=protein_coding;locus_tag=SERP_RS01250;old_locus_tag=SE0211%2CSERP0211	0	0	0	NA	NA	NA	NA	NA	SERP_RS01250	SE0211	SERP0211
sense	NC_002976.3	RefSeq	gene	223538	224416	.	-	.	ID=gene226;Name=SERP_RS01255;gbkey=Gene;gene_biotype=protein_coding;locus_tag=SERP_RS01255;old_locus_tag=SE0212%2CSERP0212	260	115	181.538	-0.907432	0.87792	-1.03362	0.301316	0.999764	SERP_RS01255	SE0212	SERP0212
sense	NC_002976.3	RefSeq	gene	224430	225095	.	-	.	ID=gene227;Name=SERP_RS01260;gbkey=Gene;gene_biotype=protein_coding;locus_tag=SERP_RS01260;old_locus_tag=SE0213%2CSERP0213	89	48	66.8818	-0.621325	0.919431	-0.675771	0.499186	0.999764	SERP_RS01260	SE0213	SERP0213
sense	NC_002976.3	RefSeq	gene	225111	225479	.	-	.	ID=gene228;Name=SERP_RS01265;gbkey=Gene;gene_biotype=protein_coding;locus_tag=SERP_RS01265;old_locus_tag=SE0214%2CSERP0214	394.5	136	254.093	-1.26514	0.909725	-1.39069	0.16432	0.999764	SERP_RS01265	SE0214	SERP0214
sense	NC_002976.3	RefSeq	gene	225758	226489	.	+	.	ID=gene229;Name=SERP_RS01270;gbkey=Gene;gene_biotype=protein_coding;locus_tag=SERP_RS01270;old_locus_tag=SE0215%2CSERP0215	23	23	23.1004	0.269445	1.08266	0.248872	0.80346	0.999764	SERP_RS01270	SE0215	SERP0215
sense	NC_002976.3	RefSeq	gene	226611	227243	.	+	.	ID=gene230;Name=SERP_RS01275;gbkey=Gene;gene_biotype=protein_coding;locus_tag=SERP_RS01275;old_locus_tag=SE0216%2CSERP0216	2164	1396.5	1751.86	-0.362955	0.794373	-0.456908	0.647737	0.999764	SERP_RS01275	SE0216	SERP0216
sense	NC_002976.3	RefSeq	gene	227245	227793	.	+	.	ID=gene231;Name=SERP_RS01280;gbkey=Gene;gene_biotype=protein_coding;locus_tag=SERP_RS01280;old_locus_tag=SE0217%2CSERP0217	513	672	602.52	0.658947	0.824402	0.799303	0.424114	0.999764	SERP_RS01280	SE0217	SERP0217
sense	NC_002976.3	RefSeq	gene	227914	228561	.	+	.	ID=gene232;Name=SERP_RS01285;gbkey=Gene;gene_biotype=protein_coding;locus_tag=SERP_RS01285;old_locus_tag=SE0218%2CSERP0218	515.133	338	420.085	-0.338104	0.807681	-0.41861	0.675501	0.999764	SERP_RS01285	SE0218	SERP0218
sense	NC_002976.3	RefSeq	gene	228679	230040	.	+	.	ID=gene233;Name=SERP_RS01290;gbkey=Gene;gene_biotype=protein_coding;locus_tag=SERP_RS01290;old_locus_tag=SE0219%2CSERP0219	69.25	81.25	75.8883	0.50077	0.897455	0.557989	0.576852	0.999764	SERP_RS01290	SE0219	SERP0219
sense	NC_002976.3	RefSeq	gene	230043	231191	.	+	.	ID=gene234;Name=SERP_RS01295;gbkey=Gene;gene_biotype=protein_coding;locus_tag=SERP_RS01295;old_locus_tag=SE0220%2CSERP0220	35.5	54	46.038	0.854407	0.982014	0.870056	0.38427	0.999764	SERP_RS01295	SE0220	SERP0220
sense	NC_002976.3	RefSeq	gene	231157	231519	.	+	.	ID=gene235;Name=SERP_RS01300;gbkey=Gene;gene_biotype=protein_coding;locus_tag=SERP_RS01300;old_locus_tag=SE0221%2CSERP0221	20.5	19.5	20.0873	0.269445	1.12038	0.240495	0.809947	0.999764	SERP_RS01300	SE0221	SERP0221
sense	NC_002976.3	RefSeq	gene	231523	231783	.	+	.	ID=gene236;Name=SERP_RS01305;gbkey=Gene;gene_biotype=protein_coding;locus_tag=SERP_RS01305;old_locus_tag=SE0222%2CSERP0222	15	20	17.8102	0.684482	1.17381	0.583128	0.559807	0.999764	SERP_RS01305	SE0222	SERP0222
sense	NC_002976.3	RefSeq	gene	231971	233392	.	+	.	ID=gene237;Name=SERP_RS01310;gbkey=Gene;gene_biotype=protein_coding;locus_tag=SERP_RS01310;old_locus_tag=SE0223%2CSERP0223	0	0	0	NA	NA	NA	NA	NA	SERP_RS01310	SE0223	SERP0223
sense	NC_002976.3	RefSeq	gene	233685	233864	.	-	.	ID=gene238;Name=SERP_RS01315;gbkey=Gene;gene_biotype=protein_coding;locus_tag=SERP_RS01315;old_locus_tag=SE0224%2CSERP0224	279	1023	688.629	2.14391	1.01775	2.10653	0.0351581	0.999764	SERP_RS01315	SE0224	SERP0224
sense	NC_002976.3	RefSeq	gene	234449	234631	.	+	.	ID=gene239;Name=SERP_RS13235;gbkey=Gene;gene_biotype=protein_coding;locus_tag=SERP_RS13235	8.86667	8.30556	8.49033	0.0995203	1.45471	0.0684127	0.945457	0.999764	SERP_RS13235	-	-
sense	NC_002976.3	RefSeq	gene	234682	235512	.	-	.	ID=gene240;Name=SERP_RS01325;gbkey=Gene;gene_biotype=protein_coding;locus_tag=SERP_RS01325;old_locus_tag=SE0226%2CSERP0226	456	330	388.823	-0.197122	0.803524	-0.245323	0.806207	0.999764	SERP_RS01325	SE0226	SERP0226
sense	NC_002976.3	RefSeq	gene	235619	236599	.	-	.	ID=gene241;Name=SERP_RS01330;gbkey=Gene;gene_biotype=protein_coding;locus_tag=SERP_RS01330;old_locus_tag=SE0227%2CSERP0227	18	49	35.0957	1.71423	1.12252	1.52712	0.12673	0.999764	SERP_RS01330	SE0227	SERP0227
sense	NC_002976.3	RefSeq	gene	236766	237416	.	+	.	ID=gene242;Name=SERP_RS01335;gbkey=Gene;gene_biotype=protein_coding;locus_tag=SERP_RS01335;old_locus_tag=SE0228%2CSERP0228	75.5	109	94.4466	0.789701	0.901324	0.876157	0.380945	0.999764	SERP_RS01335	SE0228	SERP0228
sense	NC_002976.3	RefSeq	gene	237417	237785	.	+	.	ID=gene243;Name=SERP_RS01340;gbkey=Gene;gene_biotype=protein_coding;locus_tag=SERP_RS01340;old_locus_tag=SE0229%2CSERP0229	56.5	13	32.6399	-1.83747	1.15914	-1.5852	0.112921	0.999764	SERP_RS01340	SE0229	SERP0229
sense	NC_002976.3	RefSeq	gene	237810	238178	.	+	.	ID=gene244;Name=SERP_RS01345;gbkey=Gene;gene_biotype=protein_coding;locus_tag=SERP_RS01345;old_locus_tag=SE0230%2CSERP0230	552	268	398.509	-0.772989	0.841918	-0.918129	0.358551	0.999764	SERP_RS01345	SE0230	SERP0230
sense	NC_002976.3	RefSeq	gene	238294	239784	.	+	.	ID=gene245;Name=SERP_RS01350;gbkey=Gene;gene_biotype=protein_coding;locus_tag=SERP_RS01350;old_locus_tag=SE0232%2CSERP0232	460	263	353.866	-0.537125	0.823638	-0.652137	0.514312	0.999764	SERP_RS01350	SE0232	SERP0232
sense	NC_002976.3	RefSeq	gene	239945	240397	.	-	.	ID=gene246;Name=SERP_RS01355;gbkey=Gene;gene_biotype=protein_coding;locus_tag=SERP_RS01355;old_locus_tag=SE0233%2CSERP0233	142.5	126	133.837	0.0969776	0.839894	0.115464	0.908077	0.999764	SERP_RS01355	SE0233	SERP0233
sense	NC_002976.3	RefSeq	gene	240410	241174	.	-	.	ID=gene247;Name=SERP_RS01360;gbkey=Gene;gene_biotype=protein_coding;locus_tag=SERP_RS01360;old_locus_tag=SE0234%2CSERP0234	286.5	215	248.273	-0.142233	0.813816	-0.174773	0.861258	0.999764	SERP_RS01360	SE0234	SERP0234
sense	NC_002976.3	RefSeq	gene	241677	242426	.	-	.	ID=gene248;Name=SERP_RS01365;gbkey=Gene;gene_biotype=protein_coding;locus_tag=SERP_RS01365;old_locus_tag=SE0235%2CSERP0235	1220.5	1071	1143.53	0.0815228	0.787166	0.103565	0.917515	0.999764	SERP_RS01365	SE0235	SERP0235
sense	NC_002976.3	RefSeq	gene	242597	243586	.	+	.	ID=gene249;Name=SERP_RS01370;gbkey=Gene;gene_biotype=protein_coding;locus_tag=SERP_RS01370;old_locus_tag=SE0236%2CSERP0236	597.833	604.5	603.903	0.283848	0.799225	0.355154	0.722474	0.999764	SERP_RS01370	SE0236	SERP0236
sense	NC_002976.3	RefSeq	gene	243586	244425	.	+	.	ID=gene250;Name=SERP_RS01375;gbkey=Gene;gene_biotype=protein_coding;locus_tag=SERP_RS01375;old_locus_tag=SE0237%2CSERP0237	165.5	124.5	143.669	-0.151398	0.83706	-0.180869	0.856471	0.999764	SERP_RS01375	SE0237	SERP0237
sense	NC_002976.3	RefSeq	gene	245118	246038	.	+	.	ID=gene251;Name=SERP_RS01380;gbkey=Gene;gene_biotype=protein_coding;locus_tag=SERP_RS01380;old_locus_tag=SE0238%2CSERP0238	169	71	115.941	-0.981686	0.908144	-1.08098	0.279706	0.999764	SERP_RS01380	SE0238	SERP0238
sense	NC_002976.3	RefSeq	gene	246043	247026	.	+	.	ID=gene252;Name=SERP_RS01385;gbkey=Gene;gene_biotype=protein_coding;locus_tag=SERP_RS01385;old_locus_tag=SE0239%2CSERP0239	91.2	85.5	88.6524	0.187915	0.870309	0.215917	0.829052	0.999764	SERP_RS01385	SE0239	SERP0239
sense	NC_002976.3	RefSeq	gene	247039	248115	.	+	.	ID=gene253;Name=SERP_RS01390;gbkey=Gene;gene_biotype=protein_coding;locus_tag=SERP_RS01390;old_locus_tag=SE0240%2CSERP0240	173	241.5	211.632	0.75368	0.856001	0.880466	0.378607	0.999764	SERP_RS01390	SE0240	SERP0240
sense	NC_002976.3	RefSeq	gene	248326	248667	.	+	.	ID=gene254;Name=SERP_RS01395;gbkey=Gene;gene_biotype=protein_coding;locus_tag=SERP_RS01395;old_locus_tag=SE0241%2CSERP0241	65	28	44.9728	-0.945567	0.996944	-0.948466	0.342893	0.999764	SERP_RS01395	SE0241	SERP0241
sense	NC_002976.3	RefSeq	gene	249056	250423	.	-	.	ID=gene255;Name=SERP_RS01400;gbkey=Gene;gene_biotype=protein_coding;locus_tag=SERP_RS01400;old_locus_tag=SE0242%2CSERP0242	133	67	97.3502	-0.719748	0.894106	-0.804991	0.420825	0.999764	SERP_RS01400	SE0242	SERP0242
sense	NC_002976.3	RefSeq	gene	250392	250814	.	-	.	ID=gene256;Name=SERP_RS01405;gbkey=Gene;gene_biotype=protein_coding;locus_tag=SERP_RS01405;old_locus_tag=SE0243%2CSERP0243	21	19	19.9937	0.125055	1.11933	0.111723	0.911043	0.999764	SERP_RS01405	SE0243	SERP0243
sense	NC_002976.3	RefSeq	gene	250971	251909	.	+	.	ID=gene257;Name=SERP_RS01410;gbkey=Gene;gene_biotype=protein_coding;locus_tag=SERP_RS01410;old_locus_tag=SE0244%2CSERP0244	448	370	407.137	-0.0065283	0.799618	-0.00816428	0.993486	0.999764	SERP_RS01410	SE0244	SERP0244
sense	NC_002976.3	RefSeq	gene	252370	255051	.	+	.	ID=gene258;Name=SERP_RS01415;gbkey=Gene;gene_biotype=protein_coding;locus_tag=SERP_RS01415;old_locus_tag=SE0245%2CSERP0245	114	127.1	121.634	0.425239	0.856997	0.496197	0.619756	0.999764	SERP_RS01415	SE0245	SERP0245
sense	NC_002976.3	RefSeq	gene	255075	256019	.	+	.	ID=gene259;Name=SERP_RS01420;gbkey=Gene;gene_biotype=protein_coding;locus_tag=SERP_RS01420;old_locus_tag=SE0246%2CSERP0246	54	36.25	44.3547	-0.315517	0.954607	-0.330521	0.741007	0.999764	SERP_RS01420	SE0246	SERP0246
sense	NC_002976.3	RefSeq	gene	256369	256938	.	+	.	ID=gene260;Name=SERP_RS01425;gbkey=Gene;gene_biotype=protein_coding;locus_tag=SERP_RS01425;old_locus_tag=SE0247%2CSERP0247	428	206.111	308.003	-0.78552	0.848709	-0.925547	0.354681	0.999764	SERP_RS01425	SE0247	SERP0247
sense	NC_002976.3	RefSeq	gene	257149	257823	.	+	.	ID=gene261;Name=SERP_RS01430;gbkey=Gene;gene_biotype=protein_coding;locus_tag=SERP_RS01430;old_locus_tag=SE0249%2CSERP0249	217.035	135.452	172.934	-0.41529	0.838502	-0.495277	0.620405	0.999764	SERP_RS01430	SE0249	SERP0249
sense	NC_002976.3	RefSeq	gene	258272	258748	.	+	.	ID=gene262;Name=SERP_RS01435;gbkey=Gene;gene_biotype=protein_coding;locus_tag=SERP_RS01435;old_locus_tag=SE0250%2CSERP0250	679.2	370	512.34	-0.60644	0.822322	-0.737473	0.460835	0.999764	SERP_RS01435	SE0250	SERP0250
sense	NC_002976.3	RefSeq	gene	258840	260138	.	+	.	ID=gene263;Name=SERP_RS01440;gbkey=Gene;gene_biotype=protein_coding;locus_tag=SERP_RS01440;old_locus_tag=SE0251%2CSERP0251	558	455.5	504.443	-0.0217861	0.795796	-0.0273764	0.978159	0.999764	SERP_RS01440	SE0251	SERP0251
sense	NC_002976.3	RefSeq	gene	260195	260701	.	+	.	ID=gene264;Name=SERP_RS01445;gbkey=Gene;gene_biotype=protein_coding;locus_tag=SERP_RS01445;old_locus_tag=SE0252%2CSERP0252	521.5	442.5	480.362	0.0294417	0.796625	0.0369581	0.970518	0.999764	SERP_RS01445	SE0252	SERP0252
sense	NC_002976.3	RefSeq	gene	260788	261975	.	-	.	ID=gene265;Name=SERP_RS01450;gbkey=Gene;gene_biotype=protein_coding;locus_tag=SERP_RS01450;old_locus_tag=SE0253%2CSERP0253	140	181	163.117	0.640007	0.856285	0.747423	0.454808	0.999764	SERP_RS01450	SE0253	SERP0253
sense	NC_002976.3	RefSeq	gene	261972	262748	.	-	.	ID=gene266;Name=SERP_RS01455;gbkey=Gene;gene_biotype=protein_coding;locus_tag=SERP_RS01455;old_locus_tag=SE0254%2CSERP0254	65	104	86.6923	0.947516	0.923372	1.02615	0.304822	0.999764	SERP_RS01455	SE0254	SERP0254
sense	NC_002976.3	RefSeq	gene	262763	263599	.	-	.	ID=gene267;Name=SERP_RS01460;gbkey=Gene;gene_biotype=protein_coding;locus_tag=SERP_RS01460;old_locus_tag=SE0255%2CSERP0255	185	107.833	143.539	-0.507049	0.853266	-0.594244	0.552349	0.999764	SERP_RS01460	SE0255	SERP0255
sense	NC_002976.3	RefSeq	gene	263610	264878	.	-	.	ID=gene268;Name=SERP_RS01465;gbkey=Gene;gene_biotype=protein_coding;locus_tag=SERP_RS01465;old_locus_tag=SE0256%2CSERP0256	57	46.8333	51.7593	-0.00885635	0.926073	-0.00956334	0.99237	0.999764	SERP_RS01465	SE0256	SERP0256
sense	NC_002976.3	RefSeq	gene	265167	266189	.	+	.	ID=gene269;Name=SERP_RS01470;gbkey=Gene;gene_biotype=protein_coding;locus_tag=SERP_RS01470;old_locus_tag=SE0257%2CSERP0257	288	354	325.487	0.567125	0.827518	0.685333	0.493134	0.999764	SERP_RS01470	SE0257	SERP0257
sense	NC_002976.3	RefSeq	gene	266272	266664	.	+	.	ID=gene270;Name=SERP_RS01475;gbkey=Gene;gene_biotype=protein_coding;locus_tag=SERP_RS01475;old_locus_tag=SE0258%2CSERP0258	73	52	61.7908	-0.21994	0.907247	-0.242425	0.808451	0.999764	SERP_RS01475	SE0258	SERP0258
sense	NC_002976.3	RefSeq	gene	266777	266887	.	+	.	ID=gene271;Name=SERP_RS13240;gbkey=Gene;gene_biotype=protein_coding;locus_tag=SERP_RS13240;old_locus_tag=SE0259%2CSERP0259	975	466	699.844	-0.795626	0.836219	-0.951456	0.341373	0.999764	SERP_RS13240	SE0259	SERP0259
sense	NC_002976.3	RefSeq	gene	267260	268459	.	+	.	ID=gene272;Name=SERP_RS01480;gbkey=Gene;gene_biotype=protein_coding;locus_tag=SERP_RS01480;old_locus_tag=SE0260%2CSERP0260	115.335	222.96	174.787	1.22485	0.915915	1.3373	0.181124	0.999764	SERP_RS01480	SE0260	SERP0260
sense	NC_002976.3	RefSeq	gene	268702	269130	.	+	.	ID=gene273;Name=SERP_RS01485;gbkey=Gene;gene_biotype=protein_coding;locus_tag=SERP_RS01485;old_locus_tag=SE0261%2CSERP0261	516.5	154.5	319.535	-1.47499	0.932496	-1.58177	0.113702	0.999764	SERP_RS01485	SE0261	SERP0261
sense	NC_002976.3	RefSeq	gene	269127	270788	.	+	.	ID=gene274;Name=SERP_RS01490;gbkey=Gene;gene_biotype=protein_coding;locus_tag=SERP_RS01490;old_locus_tag=SE0262%2CSERP0262	874	497.5	671.412	-0.542042	0.813535	-0.666279	0.505233	0.999764	SERP_RS01490	SE0262	SERP0262
sense	NC_002976.3	RefSeq	gene	271030	271665	.	+	.	ID=gene275;Name=SERP_RS01495;gbkey=Gene;gene_biotype=protein_coding;locus_tag=SERP_RS01495;old_locus_tag=SE0263%2CSERP0263	22.5	22	22.096	0.269445	1.09423	0.246241	0.805496	0.999764	SERP_RS01495	SE0263	SERP0263
sense	NC_002976.3	RefSeq	gene	271720	272472	.	+	.	ID=gene276;Name=SERP_RS01500;gbkey=Gene;gene_biotype=protein_coding;locus_tag=SERP_RS01500;old_locus_tag=SE0264%2CSERP0264	97	71	83.1508	-0.180721	0.876048	-0.206291	0.836564	0.999764	SERP_RS01500	SE0264	SERP0264
sense	NC_002976.3	RefSeq	gene	272537	272620	.	-	.	ID=gene277;Name=SERP_RS12580;gbkey=Gene;gene_biotype=protein_coding;locus_tag=SERP_RS12580	0.2	2	1.09788	3.71206	3.85909	0.961901	0.336099	0.999764	SERP_RS12580	-	-
sense	NC_002976.3	RefSeq	gene	272919	273806	.	+	.	ID=gene278;Name=SERP_RS01505;gbkey=Gene;gene_biotype=protein_coding;locus_tag=SERP_RS01505;old_locus_tag=SE0266%2CSERP0266	602.5	231	400.97	-1.11242	0.8801	-1.26398	0.206239	0.999764	SERP_RS01505	SE0266	SERP0266
sense	NC_002976.3	RefSeq	gene	274083	275027	.	+	.	ID=gene279;Name=SERP_RS01510;gbkey=Gene;gene_biotype=protein_coding;locus_tag=SERP_RS01510;old_locus_tag=SE0267%2CSERP0267	140.5	110	124.143	-0.0784784	0.844285	-0.0929524	0.925941	0.999764	SERP_RS01510	SE0267	SERP0267
sense	NC_002976.3	RefSeq	gene	275086	275814	.	+	.	ID=gene280;Name=SERP_RS01515;gbkey=Gene;gene_biotype=protein_coding;locus_tag=SERP_RS01515;old_locus_tag=SE0268%2CSERP0268	101.5	123.5	114.522	0.551215	0.868671	0.63455	0.525722	0.999764	SERP_RS01515	SE0268	SERP0268
sense	NC_002976.3	RefSeq	gene	275798	276589	.	+	.	ID=gene281;Name=SERP_RS01520;gbkey=Gene;gene_biotype=protein_coding;locus_tag=SERP_RS01520;old_locus_tag=SE0269%2CSERP0269	199	146.5	170.774	-0.177355	0.829078	-0.213918	0.830611	0.999764	SERP_RS01520	SE0269	SERP0269
sense	NC_002976.3	RefSeq	gene	276794	277303	.	+	.	ID=gene282;Name=SERP_RS01525;gbkey=Gene;gene_biotype=protein_coding;locus_tag=SERP_RS01525;old_locus_tag=SE0270%2CSERP0270	5350	2364	3734.21	-0.908862	0.839334	-1.08284	0.278881	0.999764	SERP_RS01525	SE0270	SERP0270
sense	NC_002976.3	RefSeq	gene	277548	278267	.	+	.	ID=gene283;Name=SERP_RS01530;gbkey=Gene;gene_biotype=protein_coding;locus_tag=SERP_RS01530;old_locus_tag=SE0272%2CSERP0272	469	222	335.458	-0.809582	0.849337	-0.953193	0.340492	0.999764	SERP_RS01530	SE0272	SERP0272
sense	NC_002976.3	RefSeq	gene	278475	279251	.	+	.	ID=gene284;Name=SERP_RS01535;gbkey=Gene;gene_biotype=protein_coding;locus_tag=SERP_RS01535;old_locus_tag=SE0273%2CSERP0273	335	177	249.729	-0.650966	0.841874	-0.773235	0.439383	0.999764	SERP_RS01535	SE0273	SERP0273
sense	NC_002976.3	RefSeq	gene	279424	279798	.	-	.	ID=gene285;Name=SERP_RS01540;gbkey=Gene;gene_biotype=protein_coding;locus_tag=SERP_RS01540;old_locus_tag=SE0274%2CSERP0274	2492	1671	2052.19	-0.307146	0.790846	-0.388377	0.697737	0.999764	SERP_RS01540	SE0274	SERP0274
sense	NC_002976.3	RefSeq	gene	280211	281164	.	-	.	ID=gene286;Name=SERP_RS01545;gbkey=Gene;gene_biotype=protein_coding;locus_tag=SERP_RS01545;old_locus_tag=SE0275%2CSERP0275	138	165.333	153.424	0.527242	0.850638	0.61982	0.535377	0.999764	SERP_RS01545	SE0275	SERP0275
sense	NC_002976.3	RefSeq	gene	281490	282419	.	-	.	ID=gene287;Name=SERP_RS01550;gbkey=Gene;gene_biotype=protein_coding;locus_tag=SERP_RS01550;old_locus_tag=SE0276%2CSERP0276	820	473	633.096	-0.524338	0.812906	-0.645017	0.518916	0.999764	SERP_RS01550	SE0276	SERP0276
sense	NC_002976.3	RefSeq	gene	282382	282486	.	+	.	ID=gene288;Name=SERP_RS13245;gbkey=Gene;gene_biotype=protein_coding;locus_tag=SERP_RS13245;old_locus_tag=SE0277%2CSERP0277	4	3.5	4.01745	0.269445	1.94382	0.138616	0.889753	0.999764	SERP_RS13245	SE0277	SERP0277
sense	NC_002976.3	RefSeq	gene	282518	282664	.	+	.	ID=gene289;Name=SERP_RS13250;gbkey=Gene;gene_biotype=protein_coding;locus_tag=SERP_RS13250;old_locus_tag=SE0278%2CSERP0278	3.5	3.5	4.01745	0.269445	1.94382	0.138616	0.889753	0.999764	SERP_RS13250	SE0278	SERP0278
sense	NC_002976.3	RefSeq	gene	282773	282997	.	-	.	ID=gene290;Name=SERP_RS01555;gbkey=Gene;gene_biotype=protein_coding;locus_tag=SERP_RS01555;old_locus_tag=SE0279%2CSERP0279	7.5	7.5	8.03491	0.269445	1.48545	0.181389	0.856062	0.999764	SERP_RS01555	SE0279	SERP0279
sense	NC_002976.3	RefSeq	gene	283013	283219	.	-	.	ID=gene291;Name=SERP_RS01560;gbkey=Gene;gene_biotype=protein_coding;locus_tag=SERP_RS01560;old_locus_tag=SE0280%2CSERP0280	18.5	5.5	11.4913	-1.31551	1.3979	-0.941067	0.34667	0.999764	SERP_RS01560	SE0280	SERP0280
sense	NC_002976.3	RefSeq	gene	283943	286345	.	+	.	ID=gene292;Name=SERP_RS01565;gbkey=Gene;gene_biotype=protein_coding;locus_tag=SERP_RS01565;old_locus_tag=SE0281%2CSERP0281	358.5	384.958	374.383	0.374344	0.811698	0.461186	0.644665	0.999764	SERP_RS01565	SE0281	SERP0281
sense	NC_002976.3	RefSeq	gene	286332	286757	.	+	.	ID=gene293;Name=SERP_RS01570;gbkey=Gene;gene_biotype=protein_coding;locus_tag=SERP_RS01570;old_locus_tag=SE0282%2CSERP0282	71.5	65	68.4716	0.121887	0.893368	0.136436	0.891477	0.999764	SERP_RS01570	SE0282	SERP0282
sense	NC_002976.3	RefSeq	gene	286754	287098	.	+	.	ID=gene294;Name=SERP_RS01575;gbkey=Gene;gene_biotype=protein_coding;locus_tag=SERP_RS01575;old_locus_tag=SE0283%2CSERP0283	59.5	68	64.6533	0.450017	0.910748	0.494118	0.621223	0.999764	SERP_RS01575	SE0283	SERP0283
sense	NC_002976.3	RefSeq	gene	287088	288590	.	+	.	ID=gene295;Name=SERP_RS01580;gbkey=Gene;gene_biotype=protein_coding;locus_tag=SERP_RS01580;old_locus_tag=SE0284%2CSERP0284	166.5	232.75	203.503	0.758591	0.857847	0.884297	0.376536	0.999764	SERP_RS01580	SE0284	SERP0284
sense	NC_002976.3	RefSeq	gene	288587	289069	.	+	.	ID=gene296;Name=SERP_RS01585;gbkey=Gene;gene_biotype=protein_coding;locus_tag=SERP_RS01585;old_locus_tag=SE0285%2CSERP0285	31	78	56.9355	1.60065	1.04121	1.53729	0.124222	0.999764	SERP_RS01585	SE0285	SERP0285
sense	NC_002976.3	RefSeq	gene	289066	289368	.	+	.	ID=gene297;Name=SERP_RS01590;gbkey=Gene;gene_biotype=protein_coding;locus_tag=SERP_RS01590;old_locus_tag=SE0286%2CSERP0286	55	54.5	54.691	0.242972	0.922018	0.263522	0.792148	0.999764	SERP_RS01590	SE0286	SERP0286
sense	NC_002976.3	RefSeq	gene	289343	289807	.	+	.	ID=gene298;Name=SERP_RS01595;gbkey=Gene;gene_biotype=protein_coding;locus_tag=SERP_RS01595;old_locus_tag=SE0287%2CSERP0287	76.5	69.5	73.038	0.1508	0.887222	0.169969	0.865035	0.999764	SERP_RS01595	SE0287	SERP0287
sense	NC_002976.3	RefSeq	gene	290256	292295	.	+	.	ID=gene299;Name=SERP_RS01600;gbkey=Gene;gene_biotype=protein_coding;locus_tag=SERP_RS01600;old_locus_tag=SE0289%2CSERP0289	586	707.333	654.979	0.540255	0.813534	0.664083	0.506637	0.999764	SERP_RS01600	SE0289	SERP0289
sense	NC_002976.3	RefSeq	gene	293030	293959	.	-	.	ID=gene300;Name=SERP_RS01605;gbkey=Gene;gene_biotype=protein_coding;locus_tag=SERP_RS01605;old_locus_tag=SE0290%2CSERP0290	2230	6183.5	4410.24	1.74094	0.950607	1.8314	0.0670406	0.999764	SERP_RS01605	SE0290	SERP0290
sense	NC_002976.3	RefSeq	gene	293956	294792	.	-	.	ID=gene301;Name=SERP_RS01610;gbkey=Gene;gene_biotype=protein_coding;locus_tag=SERP_RS01610;old_locus_tag=SE0291%2CSERP0291	412.2	1094	788.175	1.67834	0.948473	1.76952	0.0768071	0.999764	SERP_RS01610	SE0291	SERP0291
sense	NC_002976.3	RefSeq	gene	294793	295539	.	-	.	ID=gene302;Name=SERP_RS01615;gbkey=Gene;gene_biotype=protein_coding;locus_tag=SERP_RS01615;old_locus_tag=SE0292%2CSERP0292	3978	7835.5	6113.17	1.24752	0.88088	1.41622	0.156711	0.999764	SERP_RS01615	SE0292	SERP0292
sense	NC_002976.3	RefSeq	gene	295659	296303	.	+	.	ID=gene303;Name=SERP_RS01620;gbkey=Gene;gene_biotype=protein_coding;locus_tag=SERP_RS01620;old_locus_tag=SE0293%2CSERP0293	1143.14	1136.14	1144.14	0.260583	0.791869	0.329073	0.7421	0.999764	SERP_RS01620	SE0293	SERP0293
sense	NC_002976.3	RefSeq	gene	296468	297214	.	-	.	ID=gene304;Name=SERP_RS01625;gbkey=Gene;gene_biotype=protein_coding;locus_tag=SERP_RS01625;old_locus_tag=SE0294%2CSERP0294	357.048	295	324.523	-0.00576403	0.804678	-0.00716315	0.994285	0.999764	SERP_RS01625	SE0294	SERP0294
sense	NC_002976.3	RefSeq	gene	297353	298147	.	+	.	ID=gene305;Name=SERP_RS01630;gbkey=Gene;gene_biotype=protein_coding;locus_tag=SERP_RS01630;old_locus_tag=SE0295%2CSERP0295	265	283.25	276.037	0.364254	0.818641	0.44495	0.656356	0.999764	SERP_RS01630	SE0295	SERP0295
sense	NC_002976.3	RefSeq	gene	298225	299019	.	-	.	ID=gene306;Name=SERP_RS01635;gbkey=Gene;gene_biotype=protein_coding;locus_tag=SERP_RS01635;old_locus_tag=SE0296%2CSERP0296	954	717	828.064	-0.142571	0.790993	-0.180243	0.856962	0.999764	SERP_RS01635	SE0296	SERP0296
sense	NC_002976.3	RefSeq	gene	299351	300163	.	+	.	ID=gene307;Name=SERP_RS01640;gbkey=Gene;gene_biotype=protein_coding;locus_tag=SERP_RS01640;old_locus_tag=SE0297%2CSERP0297	940	587	750.326	-0.409854	0.803196	-0.51028	0.609855	0.999764	SERP_RS01640	SE0297	SERP0297
sense	NC_002976.3	RefSeq	gene	300486	301577	.	+	.	ID=gene308;Name=SERP_RS01645;gbkey=Gene;gene_biotype=protein_coding;locus_tag=SERP_RS01645;old_locus_tag=SE0298%2CSERP0298	379.5	285	329.509	-0.145592	0.805927	-0.180652	0.856641	0.999764	SERP_RS01645	SE0298	SERP0298
sense	NC_002976.3	RefSeq	gene	301577	302641	.	+	.	ID=gene309;Name=SERP_RS01650;gbkey=Gene;gene_biotype=protein_coding;locus_tag=SERP_RS01650;old_locus_tag=SE0299%2CSERP0299	286.054	173.857	225.767	-0.447482	0.829965	-0.539158	0.589778	0.999764	SERP_RS01650	SE0299	SERP0299
sense	NC_002976.3	RefSeq	gene	302776	303174	.	+	.	ID=gene310;Name=SERP_RS01655;gbkey=Gene;gene_biotype=protein_coding;locus_tag=SERP_RS01655;old_locus_tag=SE0300%2CSERP0300	8877	2314	5313.04	-1.67023	0.94021	-1.77645	0.075659	0.999764	SERP_RS01655	SE0300	SERP0300
sense	NC_002976.3	RefSeq	gene	303316	303426	.	+	.	ID=gene311;Name=SERP_RS13255;gbkey=Gene;gene_biotype=protein_coding;locus_tag=SERP_RS13255;old_locus_tag=SE0301%2CSERP0301	249.048	424.5	346.151	1.03736	0.873319	1.18784	0.234896	0.999764	SERP_RS13255	SE0301	SERP0301
sense	NC_002976.3	RefSeq	gene	303515	303664	.	+	.	ID=gene312;Name=SERP_RS13260;gbkey=Gene;gene_biotype=protein_coding;locus_tag=SERP_RS13260;old_locus_tag=SE0302%2CSERP0302	8	4.5	5.83914	-0.730552	1.70282	-0.429025	0.667905	0.999764	SERP_RS13260	SE0302	SERP0302
sense	NC_002976.3	RefSeq	gene	304158	305885	.	+	.	ID=gene313;Name=SERP_RS01660;gbkey=Gene;gene_biotype=protein_coding;locus_tag=SERP_RS01660;old_locus_tag=SE0303%2CSERP0303	575	505.833	539.632	0.0850206	0.795235	0.106913	0.914858	0.999764	SERP_RS01660	SE0303	SERP0303
sense	NC_002976.3	RefSeq	gene	306171	307400	.	+	.	ID=gene314;Name=SERP_RS01665;gbkey=Gene;gene_biotype=protein_coding;locus_tag=SERP_RS01665;old_locus_tag=SE0304%2CSERP0304	531	358	438.35	-0.299307	0.80505	-0.371787	0.710052	0.999764	SERP_RS01665	SE0304	SERP0304
sense	NC_002976.3	RefSeq	gene	307937	308770	.	+	.	ID=gene315;Name=SERP_RS01670;gbkey=Gene;gene_biotype=protein_coding;locus_tag=SERP_RS01670;old_locus_tag=SE0305%2CSERP0305	486.5	220	342.102	-0.874007	0.855377	-1.02178	0.306885	0.999764	SERP_RS01670	SE0305	SERP0305
sense	NC_002976.3	RefSeq	gene	309129	309926	.	+	.	ID=gene316;Name=SERP_RS01675;gbkey=Gene;gene_biotype=protein_coding;locus_tag=SERP_RS01675;old_locus_tag=SE0306%2CSERP0306	366	307.5	335.758	0.0205318	0.803867	0.0255413	0.979623	0.999764	SERP_RS01675	SE0306	SERP0306
sense	NC_002976.3	RefSeq	gene	310246	310746	.	+	.	ID=gene317;Name=SERP_RS01680;gbkey=Gene;gene_biotype=protein_coding;locus_tag=SERP_RS01680;old_locus_tag=SE0307%2CSERP0307	5839	2013.33	3764.23	-1.26693	0.884222	-1.43281	0.151911	0.999764	SERP_RS01680	SE0307	SERP0307
sense	NC_002976.3	RefSeq	gene	311058	312038	.	+	.	ID=gene318;Name=SERP_RS01685;gbkey=Gene;gene_biotype=protein_coding;locus_tag=SERP_RS01685;old_locus_tag=SE0308%2CSERP0308	651	547	596.751	0.0183286	0.79327	0.0231051	0.981566	0.999764	SERP_RS01685	SE0308	SERP0308
sense	NC_002976.3	RefSeq	gene	312317	313366	.	+	.	ID=gene319;Name=SERP_RS01690;gbkey=Gene;gene_biotype=protein_coding;locus_tag=SERP_RS01690;old_locus_tag=SE0309%2CSERP0309	204	240	224.652	0.50391	0.833432	0.60462	0.545432	0.999764	SERP_RS01690	SE0309	SERP0309
sense	NC_002976.3	RefSeq	gene	313927	314433	.	-	.	ID=gene320;Name=SERP_RS01695;gbkey=Gene;gene_biotype=protein_coding;locus_tag=SERP_RS01695;old_locus_tag=SE0310%2CSERP0310	1697	1441	1563.88	0.0335294	0.784796	0.0427237	0.965922	0.999764	SERP_RS01695	SE0310	SERP0310
sense	NC_002976.3	RefSeq	gene	314542	315465	.	+	.	ID=gene321;Name=SERP_RS01700;gbkey=Gene;gene_biotype=protein_coding;locus_tag=SERP_RS01700;old_locus_tag=SE0311%2CSERP0311	147.5	124.7	136.02	0.0257758	0.838411	0.0307436	0.975474	0.999764	SERP_RS01700	SE0311	SERP0311
sense	NC_002976.3	RefSeq	gene	315484	316158	.	+	.	ID=gene322;Name=SERP_RS01705;gbkey=Gene;gene_biotype=protein_coding;locus_tag=SERP_RS01705;old_locus_tag=SE0312%2CSERP0312	140	114	126.338	-0.0269481	0.842795	-0.0319747	0.974492	0.999764	SERP_RS01705	SE0312	SERP0312
sense	NC_002976.3	RefSeq	gene	316151	317191	.	+	.	ID=gene323;Name=SERP_RS01710;gbkey=Gene;gene_biotype=protein_coding;locus_tag=SERP_RS01710;old_locus_tag=SE0313%2CSERP0313	367.5	180.5	266.405	-0.762263	0.850188	-0.896581	0.369942	0.999764	SERP_RS01710	SE0313	SERP0313
sense	NC_002976.3	RefSeq	gene	317337	318098	.	+	.	ID=gene324;Name=SERP_RS01715;gbkey=Gene;gene_biotype=protein_coding;locus_tag=SERP_RS01715;old_locus_tag=SE0314%2CSERP0314	517	392.5	450.638	-0.129865	0.798995	-0.162536	0.870884	0.999764	SERP_RS01715	SE0314	SERP0314
sense	NC_002976.3	RefSeq	gene	318076	319977	.	+	.	ID=gene325;Name=SERP_RS01720;gbkey=Gene;gene_biotype=protein_coding;locus_tag=SERP_RS01720;old_locus_tag=SE0315%2CSERP0315	501	453.5	477.386	0.127327	0.797877	0.159582	0.87321	0.999764	SERP_RS01720	SE0315	SERP0315
sense	NC_002976.3	RefSeq	gene	320499	321116	.	+	.	ID=gene326;Name=SERP_RS01725;gbkey=Gene;gene_biotype=protein_coding;locus_tag=SERP_RS01725;old_locus_tag=SE0316%2CSERP0316	93.5	90	92.2144	0.206709	0.867547	0.238268	0.811673	0.999764	SERP_RS01725	SE0316	SERP0316
sense	NC_002976.3	RefSeq	gene	321131	322141	.	+	.	ID=gene327;Name=SERP_RS01730;gbkey=Gene;gene_biotype=protein_coding;locus_tag=SERP_RS01730;old_locus_tag=SE0317%2CSERP0317	190.75	154.143	171.523	-0.0411973	0.826682	-0.0498346	0.960254	0.999764	SERP_RS01730	SE0317	SERP0317
sense	NC_002976.3	RefSeq	gene	322334	323134	.	-	.	ID=gene328;Name=SERP_RS01735;gbkey=Gene;gene_biotype=protein_coding;locus_tag=SERP_RS01735;old_locus_tag=SE0318%2CSERP0318	1188	498	814.415	-0.98487	0.855471	-1.15126	0.249625	0.999764	SERP_RS01735	SE0318	SERP0318
sense	NC_002976.3	RefSeq	gene	323545	324204	.	+	.	ID=gene329;Name=SERP_RS01740;gbkey=Gene;gene_biotype=protein_coding;locus_tag=SERP_RS01740;old_locus_tag=SE0319%2CSERP0319	472	279	368.114	-0.489076	0.819324	-0.596926	0.550557	0.999764	SERP_RS01740	SE0319	SERP0319
sense	NC_002976.3	RefSeq	gene	324467	326641	.	+	.	ID=gene330;Name=SERP_RS01745;gbkey=Gene;gene_biotype=protein_coding;locus_tag=SERP_RS01745;old_locus_tag=SE0320%2CSERP0320	196.111	108.125	148.548	-0.590377	0.85752	-0.68847	0.491157	0.999764	SERP_RS01745	SE0320	SERP0320
sense	NC_002976.3	RefSeq	gene	326747	327115	.	+	.	ID=gene331;Name=SERP_RS01750;gbkey=Gene;gene_biotype=protein_coding;locus_tag=SERP_RS01750;old_locus_tag=SE0321%2CSERP0321	244	200.1	220.911	-0.0174362	0.816277	-0.0213606	0.982958	0.999764	SERP_RS01750	SE0321	SERP0321
sense	NC_002976.3	RefSeq	gene	327368	328084	.	+	.	ID=gene332;Name=SERP_RS01755;gbkey=Gene;gene_biotype=protein_coding;locus_tag=SERP_RS01755;old_locus_tag=SE0322%2CSERP0322	495.5	238.5	356.538	-0.789932	0.845835	-0.933908	0.350351	0.999764	SERP_RS01755	SE0322	SERP0322
sense	NC_002976.3	RefSeq	gene	328084	328560	.	+	.	ID=gene333;Name=SERP_RS01760;gbkey=Gene;gene_biotype=protein_coding;locus_tag=SERP_RS01760;old_locus_tag=SE0323%2CSERP0323	315.5	207	257.544	-0.340848	0.819762	-0.415789	0.677564	0.999764	SERP_RS01760	SE0323	SERP0323
sense	NC_002976.3	RefSeq	gene	328667	328777	.	-	.	ID=gene334;Name=SERP_RS12585;gbkey=Gene;gene_biotype=protein_coding;locus_tag=SERP_RS12585	7.5	3.5	5.83914	-0.730552	1.70282	-0.429025	0.667905	0.999764	SERP_RS12585	-	-
sense	NC_002976.3	RefSeq	gene	328812	329486	.	-	.	ID=gene335;Name=SERP_RS01765;gbkey=Gene;gene_biotype=protein_coding;locus_tag=SERP_RS01765;old_locus_tag=SE0324%2CSERP0324	53.5	21	36.1206	-1.09312	1.04667	-1.04439	0.296306	0.999764	SERP_RS01765	SE0324	SERP0324
sense	NC_002976.3	RefSeq	gene	329658	330803	.	+	.	ID=gene336;Name=SERP_RS01770;gbkey=Gene;gene_biotype=protein_coding;locus_tag=SERP_RS01770;old_locus_tag=SE0325%2CSERP0325	402	203.5	295.064	-0.70918	0.842407	-0.84185	0.399872	0.999764	SERP_RS01770	SE0325	SERP0325
sense	NC_002976.3	RefSeq	gene	330823	331008	.	+	.	ID=gene337;Name=SERP_RS01775;gbkey=Gene;gene_biotype=protein_coding;locus_tag=SERP_RS01775;old_locus_tag=SE0326%2CSERP0326	385	260.5	318.062	-0.296901	0.811856	-0.365707	0.714584	0.999764	SERP_RS01775	SE0326	SERP0326
sense	NC_002976.3	RefSeq	gene	331291	331890	.	+	.	ID=gene338;Name=SERP_RS01780;gbkey=Gene;gene_biotype=protein_coding;locus_tag=SERP_RS01780;old_locus_tag=SE0327%2CSERP0327	1120.5	390	724.16	-1.25251	0.890179	-1.40703	0.15942	0.999764	SERP_RS01780	SE0327	SERP0327
sense	NC_002976.3	RefSeq	gene	331971	332825	.	+	.	ID=gene339;Name=SERP_RS01785;gbkey=Gene;gene_biotype=protein_coding;locus_tag=SERP_RS01785;old_locus_tag=SE0328%2CSERP0328	275	265	270.71	0.216006	0.812953	0.265705	0.790467	0.999764	SERP_RS01785	SE0328	SERP0328
sense	NC_002976.3	RefSeq	gene	332883	334091	.	+	.	ID=gene340;Name=SERP_RS01790;gbkey=Gene;gene_biotype=protein_coding;locus_tag=SERP_RS01790;old_locus_tag=SE0329%2CSERP0329	424.367	395.667	410.48	0.170881	0.80161	0.213172	0.831193	0.999764	SERP_RS01790	SE0329	SERP0329
sense	NC_002976.3	RefSeq	gene	334098	334586	.	+	.	ID=gene341;Name=SERP_RS01795;gbkey=Gene;gene_biotype=protein_coding;locus_tag=SERP_RS01795;old_locus_tag=SE0330%2CSERP0330	501	245.5	363.206	-0.756706	0.842124	-0.898569	0.368882	0.999764	SERP_RS01795	SE0330	SERP0330
sense	NC_002976.3	RefSeq	gene	334642	335331	.	-	.	ID=gene342;Name=SERP_RS01800;gbkey=Gene;gene_biotype=protein_coding;locus_tag=SERP_RS01800;old_locus_tag=SE0331%2CSERP0331	224	122.167	168.985	-0.607172	0.852719	-0.712042	0.476439	0.999764	SERP_RS01800	SE0331	SERP0331
sense	NC_002976.3	RefSeq	gene	335770	336192	.	+	.	ID=gene343;Name=SERP_RS01805;gbkey=Gene;gene_biotype=protein_coding;locus_tag=SERP_RS01805;old_locus_tag=SE0332%2CSERP0332	2789.33	1194	1925.61	-0.954498	0.846679	-1.12734	0.259597	0.999764	SERP_RS01805	SE0332	SERP0332
sense	NC_002976.3	RefSeq	gene	336324	336620	.	+	.	ID=gene344;Name=SERP_RS01810;gbkey=Gene;gene_biotype=protein_coding;locus_tag=SERP_RS01810;old_locus_tag=SE0333%2CSERP0333	1641	1128.33	1366.55	-0.271362	0.79119	-0.34298	0.731614	0.999764	SERP_RS01810	SE0333	SERP0333
sense	NC_002976.3	RefSeq	gene	336737	337294	.	+	.	ID=gene345;Name=SERP_RS01815;gbkey=Gene;gene_biotype=protein_coding;locus_tag=SERP_RS01815;old_locus_tag=SE0334%2CSERP0334	210	193	201.584	0.147656	0.821191	0.179807	0.857304	0.999764	SERP_RS01815	SE0334	SERP0334
sense	NC_002976.3	RefSeq	gene	337593	338159	.	-	.	ID=gene346;Name=SERP_RS01820;gbkey=Gene;gene_biotype=protein_coding;locus_tag=SERP_RS01820;old_locus_tag=SE0335%2CSERP0335	120	156	140.285	0.647956	0.864262	0.749722	0.453422	0.999764	SERP_RS01820	SE0335	SERP0335
sense	NC_002976.3	RefSeq	gene	338170	338619	.	-	.	ID=gene347;Name=SERP_RS01825;gbkey=Gene;gene_biotype=protein_coding;locus_tag=SERP_RS01825;old_locus_tag=SE0336%2CSERP0336	84.5	164	128.282	1.23468	0.931084	1.32607	0.184818	0.999764	SERP_RS01825	SE0336	SERP0336
sense	NC_002976.3	RefSeq	gene	338622	339302	.	-	.	ID=gene348;Name=SERP_RS01830;gbkey=Gene;gene_biotype=protein_coding;locus_tag=SERP_RS01830;old_locus_tag=SE0337%2CSERP0337	1539.5	1183	1350.75	-0.111035	0.786518	-0.141172	0.887734	0.999764	SERP_RS01830	SE0337	SERP0337
sense	NC_002976.3	RefSeq	gene	339499	339963	.	+	.	ID=gene349;Name=SERP_RS01835;gbkey=Gene;gene_biotype=protein_coding;locus_tag=SERP_RS01835;old_locus_tag=SE0338%2CSERP0338	9	7	7.94139	-0.0931242	1.49093	-0.0624606	0.950196	0.999764	SERP_RS01835	SE0338	SERP0338
sense	NC_002976.3	RefSeq	gene	340246	341118	.	-	.	ID=gene350;Name=SERP_RS01840;gbkey=Gene;gene_biotype=protein_coding;locus_tag=SERP_RS01840;old_locus_tag=SE0339%2CSERP0339	439	395	416.762	0.117077	0.80016	0.146317	0.883671	0.999764	SERP_RS01840	SE0339	SERP0339
sense	NC_002976.3	RefSeq	gene	341269	342963	.	+	.	ID=gene351;Name=SERP_RS01845;gbkey=Gene;gene_biotype=protein_coding;locus_tag=SERP_RS01845;old_locus_tag=SE0340%2CSERP0340	150.5	230	194.57	0.886116	0.872135	1.01603	0.309615	0.999764	SERP_RS01845	SE0340	SERP0340
sense	NC_002976.3	RefSeq	gene	342960	344654	.	+	.	ID=gene352;Name=SERP_RS01850;gbkey=Gene;gene_biotype=protein_coding;locus_tag=SERP_RS01850;old_locus_tag=SE0341%2CSERP0341	58.5	62	60.4488	0.36566	0.914182	0.399986	0.689167	0.999764	SERP_RS01850	SE0341	SERP0341
sense	NC_002976.3	RefSeq	gene	344895	345338	.	-	.	ID=gene353;Name=SERP_RS01855;gbkey=Gene;gene_biotype=protein_coding;locus_tag=SERP_RS01855;old_locus_tag=SE0342%2CSERP0342	479.643	637.5	568.827	0.679967	0.827047	0.822162	0.410985	0.999764	SERP_RS01855	SE0342	SERP0342
sense	NC_002976.3	RefSeq	gene	345338	345439	.	-	.	ID=gene354;Name=SERP_RS13265;gbkey=Gene;gene_biotype=protein_coding;locus_tag=SERP_RS13265;old_locus_tag=SE0343%2CSERP0343	3062.5	975.5	1930.27	-1.38007	0.901396	-1.53104	0.12576	0.999764	SERP_RS13265	SE0343	SERP0343
sense	NC_002976.3	RefSeq	gene	345560	346486	.	+	.	ID=gene355;Name=SERP_RS01860;gbkey=Gene;gene_biotype=protein_coding;locus_tag=SERP_RS01860;old_locus_tag=SE0344%2CSERP0344	408.5	226	309.873	-0.582801	0.830275	-0.701937	0.482719	0.999764	SERP_RS01860	SE0344	SERP0344
sense	NC_002976.3	RefSeq	gene	346499	346801	.	+	.	ID=gene356;Name=SERP_RS01865;gbkey=Gene;gene_biotype=protein_coding;locus_tag=SERP_RS01865;old_locus_tag=SE0345%2CSERP0345	449.5	229	330.648	-0.705131	0.839267	-0.840176	0.40081	0.999764	SERP_RS01865	SE0345	SERP0345
sense	NC_002976.3	RefSeq	gene	346924	347871	.	+	.	ID=gene357;Name=SERP_RS01870;gbkey=Gene;gene_biotype=protein_coding;locus_tag=SERP_RS01870;old_locus_tag=SE0347%2CSERP0347	319	295	307.217	0.156603	0.807846	0.193853	0.846291	0.999764	SERP_RS01870	SE0347	SERP0347
sense	NC_002976.3	RefSeq	gene	348005	349561	.	+	.	ID=gene358;Name=SERP_RS01875;gbkey=Gene;gene_biotype=protein_coding;locus_tag=SERP_RS01875;old_locus_tag=SE0348%2CSERP0348	307.167	494.833	411.54	0.958635	0.86086	1.11358	0.26546	0.999764	SERP_RS01875	SE0348	SERP0348
sense	NC_002976.3	RefSeq	gene	349758	351131	.	+	.	ID=gene359;Name=SERP_RS01880;gbkey=Gene;gene_biotype=protein_coding;locus_tag=SERP_RS01880;old_locus_tag=SE0349%2CSERP0349	44.6667	41.3333	43.0006	0.135144	0.953858	0.141681	0.887332	0.999764	SERP_RS01880	SE0349	SERP0349
sense	NC_002976.3	RefSeq	gene	351181	351429	.	-	.	ID=gene360;Name=SERP_RS01885;gbkey=Gene;gene_biotype=protein_coding;locus_tag=SERP_RS01885;old_locus_tag=SE0350%2CSERP0350	19.5	9	14.0489	-0.882556	1.27421	-0.692629	0.488543	0.999764	SERP_RS01885	SE0350	SERP0350
sense	NC_002976.3	RefSeq	gene	351447	352070	.	-	.	ID=gene361;Name=SERP_RS01890;gbkey=Gene;gene_biotype=protein_coding;locus_tag=SERP_RS01890;old_locus_tag=SE0351%2CSERP0351	224.5	47	127.815	-1.98332	1.0364	-1.91366	0.0556635	0.999764	SERP_RS01890	SE0351	SERP0351
sense	NC_002976.3	RefSeq	gene	352474	353637	.	+	.	ID=gene362;Name=SERP_RS01895;gbkey=Gene;gene_biotype=protein_coding;locus_tag=SERP_RS01895;old_locus_tag=SE0353%2CSERP0353	306.182	137.2	214.564	-0.88991	0.869838	-1.02307	0.306273	0.999764	SERP_RS01895	SE0353	SERP0353
sense	NC_002976.3	RefSeq	gene	353959	354429	.	+	.	ID=gene363;Name=SERP_RS01900;gbkey=Gene;gene_biotype=protein_coding;locus_tag=SERP_RS01900;old_locus_tag=SE0354%2CSERP0354	6154	960	3329.66	-2.41097	1.0498	-2.2966	0.0216417	0.999764	SERP_RS01900	SE0354	SERP0354
sense	NC_002976.3	RefSeq	gene	354543	355025	.	+	.	ID=gene364;Name=SERP_RS01905;gbkey=Gene;gene_biotype=protein_coding;locus_tag=SERP_RS01905;old_locus_tag=SE0355%2CSERP0355	653	421	528.495	-0.363817	0.805058	-0.451914	0.651331	0.999764	SERP_RS01905	SE0355	SERP0355
sense	NC_002976.3	RefSeq	gene	355125	355223	.	-	.	ID=gene365;Name=SERP_RS13270;gbkey=Gene;gene_biotype=protein_coding;locus_tag=SERP_RS13270;old_locus_tag=SE0356%2CSERP0356	1	2	1.5533	1.26943	3.03767	0.417896	0.676023	0.999764	SERP_RS13270	SE0356	SERP0356
sense	NC_002976.3	RefSeq	gene	355256	356014	.	+	.	ID=gene366;Name=SERP_RS01910;gbkey=Gene;gene_biotype=protein_coding;locus_tag=SERP_RS01910;old_locus_tag=SE0357%2CSERP0357	84	345.5	228.189	2.31175	1.06114	2.17855	0.0293651	0.999764	SERP_RS01910	SE0357	SERP0357
sense	NC_002976.3	RefSeq	gene	356011	356931	.	+	.	ID=gene367;Name=SERP_RS01915;gbkey=Gene;gene_biotype=protein_coding;locus_tag=SERP_RS01915;old_locus_tag=SE0358%2CSERP0358	33.1667	22	27.1056	-0.315517	1.04713	-0.301315	0.763174	0.999764	SERP_RS01915	SE0358	SERP0358
sense	NC_002976.3	RefSeq	gene	356937	358889	.	+	.	ID=gene368;Name=SERP_RS01920;gbkey=Gene;gene_biotype=protein_coding;locus_tag=SERP_RS01920;old_locus_tag=SE0359%2CSERP0359	136.625	115.533	126.07	0.0293937	0.842891	0.0348725	0.972181	0.999764	SERP_RS01920	SE0359	SERP0359
sense	NC_002976.3	RefSeq	gene	359264	360436	.	+	.	ID=gene369;Name=SERP_RS01925;gbkey=Gene;gene_biotype=protein_coding;locus_tag=SERP_RS01925;old_locus_tag=SE0360%2CSERP0360	82.125	68	74.6726	-0.000644365	0.883763	-0.000729114	0.999418	0.999764	SERP_RS01925	SE0360	SERP0360
sense	NC_002976.3	RefSeq	gene	360673	362022	.	+	.	ID=gene370;Name=SERP_RS01930;gbkey=Gene;gene_biotype=protein_coding;locus_tag=SERP_RS01930;old_locus_tag=SE0361%2CSERP0361	1208.33	647.5	905.864	-0.629109	0.817651	-0.76941	0.44165	0.999764	SERP_RS01930	SE0361	SERP0361
sense	NC_002976.3	RefSeq	gene	362236	363075	.	+	.	ID=gene371;Name=SERP_RS01935;gbkey=Gene;gene_biotype=protein_coding;locus_tag=SERP_RS01935;old_locus_tag=SE0362%2CSERP0362	217	123	166.346	-0.549591	0.849033	-0.647314	0.517429	0.999764	SERP_RS01935	SE0362	SERP0362
sense	NC_002976.3	RefSeq	gene	363278	364384	.	+	.	ID=gene372;Name=SERP_RS01940;gbkey=Gene;gene_biotype=protein_coding;locus_tag=SERP_RS01940;old_locus_tag=SE0363%2CSERP0363	314.333	353	336.779	0.438348	0.817716	0.536064	0.591914	0.999764	SERP_RS01940	SE0363	SERP0363
sense	NC_002976.3	RefSeq	gene	364454	365419	.	-	.	ID=gene373;Name=SERP_RS01945;gbkey=Gene;gene_biotype=protein_coding;locus_tag=SERP_RS01945;old_locus_tag=SE0364%2CSERP0364	342.5	148	236.998	-0.938953	0.871949	-1.07684	0.28155	0.999764	SERP_RS01945	SE0364	SERP0364
sense	NC_002976.3	RefSeq	gene	365509	366198	.	-	.	ID=gene374;Name=SERP_RS01950;gbkey=Gene;gene_biotype=protein_coding;locus_tag=SERP_RS01950;old_locus_tag=SE0365%2CSERP0365	173	81.5	123.801	-0.80763	0.886396	-0.911139	0.362222	0.999764	SERP_RS01950	SE0365	SERP0365
sense	NC_002976.3	RefSeq	gene	366173	366646	.	-	.	ID=gene375;Name=SERP_RS01955;gbkey=Gene;gene_biotype=protein_coding;locus_tag=SERP_RS01955;old_locus_tag=SE0366%2CSERP0366	160	111	133.8	-0.258067	0.84411	-0.305727	0.759813	0.999764	SERP_RS01955	SE0366	SERP0366
sense	NC_002976.3	RefSeq	gene	366697	367134	.	-	.	ID=gene376;Name=SERP_RS01960;gbkey=Gene;gene_biotype=protein_coding;locus_tag=SERP_RS01960;old_locus_tag=SE0367%2CSERP0367	309.5	83.5	187.292	-1.61436	0.966934	-1.66956	0.0950055	0.999764	SERP_RS01960	SE0367	SERP0367
sense	NC_002976.3	RefSeq	gene	367540	367638	.	+	.	ID=gene377;Name=SERP_RS13275;gbkey=Gene;gene_biotype=protein_coding;locus_tag=SERP_RS13275;old_locus_tag=SE0368%2CSERP0368	17	11	13.7805	-0.358585	1.24888	-0.287127	0.774015	0.999764	SERP_RS13275	SE0368	SERP0368
sense	NC_002976.3	RefSeq	gene	368235	368834	.	-	.	ID=gene378;Name=SERP_RS12595;gbkey=Gene;gene_biotype=protein_coding;locus_tag=SERP_RS12595;old_locus_tag=SE0370%2CSERP0370	398.059	270	329.472	-0.290364	0.810629	-0.358196	0.720197	0.999764	SERP_RS12595	SE0370	SERP0370
sense	NC_002976.3	RefSeq	gene	368937	369650	.	-	.	ID=gene379;Name=SERP_RS01980;gbkey=Gene;gene_biotype=protein_coding;locus_tag=SERP_RS01980;old_locus_tag=SE0371%2CSERP0371	38.5	28.1667	32.6764	-0.171128	1.00346	-0.170538	0.864587	0.999764	SERP_RS01980	SE0371	SERP0371
sense	NC_002976.3	RefSeq	gene	369651	370070	.	-	.	ID=gene380;Name=SERP_RS01985;gbkey=Gene;gene_biotype=protein_coding;locus_tag=SERP_RS01985;old_locus_tag=SE0372%2CSERP0372	10	12	11.1415	0.532479	1.33723	0.398196	0.690486	0.999764	SERP_RS01985	SE0372	SERP0372
sense	NC_002976.3	RefSeq	gene	370075	370746	.	-	.	ID=gene381;Name=SERP_RS01990;gbkey=Gene;gene_biotype=protein_coding;locus_tag=SERP_RS01990;old_locus_tag=SE0373%2CSERP0373	35.5	25.5	30.6677	-0.20004	1.0169	-0.196716	0.84405	0.999764	SERP_RS01990	SE0373	SERP0373
sense	NC_002976.3	RefSeq	gene	371043	371630	.	+	.	ID=gene382;Name=SERP_RS01995;gbkey=Gene;gene_biotype=protein_coding;locus_tag=SERP_RS01995;old_locus_tag=SE0374%2CSERP0374	101	95	98.147	0.181089	0.862029	0.210073	0.833611	0.999764	SERP_RS01995	SE0374	SERP0374
sense	NC_002976.3	RefSeq	gene	371620	372771	.	+	.	ID=gene383;Name=SERP_RS02000;gbkey=Gene;gene_biotype=protein_coding;locus_tag=SERP_RS02000	57.125	56.5	56.6998	0.243909	0.917518	0.265836	0.790365	0.999764	SERP_RS02000	-	-
sense	NC_002976.3	RefSeq	gene	372773	373381	.	+	.	ID=gene384;Name=SERP_RS02005;gbkey=Gene;gene_biotype=protein_coding;locus_tag=SERP_RS02005	385	274	325.747	-0.221237	0.80829	-0.27371	0.784307	0.999764	SERP_RS02005	-	-
sense	NC_002976.3	RefSeq	gene	373430	373636	.	+	.	ID=gene385;Name=SERP_RS02010;gbkey=Gene;gene_biotype=protein_coding;locus_tag=SERP_RS02010;old_locus_tag=SE0376%2CSERP0376	506.5	333	413.241	-0.33417	0.807802	-0.413678	0.67911	0.999764	SERP_RS02010	SE0376	SERP0376
sense	NC_002976.3	RefSeq	gene	373655	374386	.	+	.	ID=gene386;Name=SERP_RS02015;gbkey=Gene;gene_biotype=protein_coding;locus_tag=SERP_RS02015	83	99	92.1452	0.523762	0.882238	0.593674	0.55273	0.999764	SERP_RS02015	-	-
sense	NC_002976.3	RefSeq	gene	374374	375378	.	+	.	ID=gene387;Name=SERP_RS02020;gbkey=Gene;gene_biotype=protein_coding;locus_tag=SERP_RS02020;old_locus_tag=SE0378%2CSERP0378	92.5	90.5	91.3035	0.237736	0.869224	0.273504	0.784466	0.999764	SERP_RS02020	SE0378	SERP0378
sense	NC_002976.3	RefSeq	gene	375930	377870	.	+	.	ID=gene388;Name=SERP_RS02025;gbkey=Gene;gene_biotype=protein_coding;locus_tag=SERP_RS02025;old_locus_tag=SE0379%2CSERP0379	2839	1806	2284.33	-0.383139	0.794427	-0.482283	0.629605	0.999764	SERP_RS02025	SE0379	SERP0379
sense	NC_002976.3	RefSeq	gene	378167	378304	.	+	.	ID=gene389;Name=SERP_RS12600;end_range=378304,.;gbkey=Gene;gene_biotype=pseudogene;locus_tag=SERP_RS12600;partial=true;pseudo=true	153.333	76.0455	111.399	-0.740015	0.886557	-0.834706	0.403883	0.999764	SERP_RS12600	-	-
sense	NC_002976.3	RefSeq	gene	378286	378483	.	+	.	ID=gene390;Name=SERP_RS12605;gbkey=Gene;gene_biotype=protein_coding;locus_tag=SERP_RS12605	25.8333	19.0732	22.2709	-0.183067	1.09156	-0.167711	0.86681	0.999764	SERP_RS12605	-	-
sense	NC_002976.3	RefSeq	gene	378546	379745	.	-	.	ID=gene391;Name=SERP_RS02030;gbkey=Gene;gene_biotype=protein_coding;locus_tag=SERP_RS02030;old_locus_tag=SE0380%2CSERP0380	115.335	222.96	174.787	1.22485	0.915915	1.3373	0.181124	0.999764	SERP_RS02030	SE0380	SERP0380
sense	NC_002976.3	RefSeq	gene	380323	381138	.	-	.	ID=gene392;Name=SERP_RS02035;gbkey=Gene;gene_biotype=protein_coding;locus_tag=SERP_RS02035;old_locus_tag=SE0382%2CSERP0382	75	68	71.4847	0.128089	0.889005	0.144081	0.885436	0.999764	SERP_RS02035	SE0382	SERP0382
sense	NC_002976.3	RefSeq	gene	381266	383149	.	+	.	ID=gene393;Name=SERP_RS02040;gbkey=Gene;gene_biotype=protein_coding;locus_tag=SERP_RS02040;old_locus_tag=SE0383%2CSERP0383	427.643	260.25	337.645	-0.449654	0.818625	-0.549279	0.582814	0.999764	SERP_RS02040	SE0383	SERP0383
sense	NC_002976.3	RefSeq	gene	383163	384941	.	+	.	ID=gene394;Name=SERP_RS02045;gbkey=Gene;gene_biotype=protein_coding;locus_tag=SERP_RS02045;old_locus_tag=SE0384%2CSERP0384	173.5	127.583	149.508	-0.173498	0.835469	-0.207666	0.83549	0.999764	SERP_RS02045	SE0384	SERP0384
sense	NC_002976.3	RefSeq	gene	385141	386115	.	+	.	ID=gene395;Name=SERP_RS02050;gbkey=Gene;gene_biotype=protein_coding;locus_tag=SERP_RS02050;old_locus_tag=SE0385%2CSERP0385	399	348.625	373.294	0.0762834	0.801837	0.0951358	0.924207	0.999764	SERP_RS02050	SE0385	SERP0385
sense	NC_002976.3	RefSeq	gene	386108	387622	.	+	.	ID=gene396;Name=SERP_RS02055;gbkey=Gene;gene_biotype=protein_coding;locus_tag=SERP_RS02055;old_locus_tag=SE0386%2CSERP0386	233.833	239	237.766	0.299947	0.820089	0.365749	0.714552	0.999764	SERP_RS02055	SE0386	SERP0386
sense	NC_002976.3	RefSeq	gene	387825	388880	.	+	.	ID=gene397;Name=SERP_RS02060;gbkey=Gene;gene_biotype=protein_coding;locus_tag=SERP_RS02060;old_locus_tag=SE0387%2CSERP0387	143	69	103.002	-0.781901	0.895688	-0.872961	0.382684	0.999764	SERP_RS02060	SE0387	SERP0387
sense	NC_002976.3	RefSeq	gene	389003	389542	.	+	.	ID=gene398;Name=SERP_RS02065;gbkey=Gene;gene_biotype=protein_coding;locus_tag=SERP_RS02065;old_locus_tag=SE0388%2CSERP0388	508	345	420.739	-0.288787	0.805356	-0.358582	0.719907	0.999764	SERP_RS02065	SE0388	SERP0388
sense	NC_002976.3	RefSeq	gene	389609	392218	.	-	.	ID=gene399;Name=SERP_RS02070;gbkey=Gene;gene_biotype=protein_coding;locus_tag=SERP_RS02070;old_locus_tag=SE0389%2CSERP0389	171	146	158.023	0.0414169	0.83053	0.0498681	0.960228	0.999764	SERP_RS02070	SE0389	SERP0389
sense	NC_002976.3	RefSeq	gene	392617	393540	.	-	.	ID=gene400;Name=SERP_RS02075;gbkey=Gene;gene_biotype=protein_coding;locus_tag=SERP_RS02075;old_locus_tag=SE0390%2CSERP0390	1246	664	931.953	-0.638603	0.818241	-0.780458	0.435122	0.999764	SERP_RS02075	SE0390	SERP0390
sense	NC_002976.3	RefSeq	gene	393766	393911	.	-	.	ID=gene401;Name=SERP_RS12610;gbkey=Gene;gene_biotype=pseudogene;locus_tag=SERP_RS12610;old_locus_tag=SERP0391;partial=true;pseudo=true;start_range=.,393766	11.8409	8.5	9.8566	-0.315516	1.38799	-0.227319	0.820175	0.999764	SERP_RS12610	SERP0391	SERP0391
sense	NC_002976.3	RefSeq	gene	394195	395700	.	-	.	ID=gene402;Name=SERP_RS02080;gbkey=Gene;gene_biotype=protein_coding;locus_tag=SERP_RS02080;old_locus_tag=SE0392%2CSERP0392	1858	629	1191.46	-1.29317	0.891781	-1.4501	0.147031	0.999764	SERP_RS02080	SE0392	SERP0392
sense	NC_002976.3	RefSeq	gene	395984	396484	.	-	.	ID=gene403;Name=SERP_RS02085;gbkey=Gene;gene_biotype=protein_coding;locus_tag=SERP_RS02085;old_locus_tag=SE0394%2CSERP0394	166	110.5	135.984	-0.324235	0.845864	-0.383318	0.701484	0.999764	SERP_RS02085	SE0394	SERP0394
sense	NC_002976.3	RefSeq	gene	396498	397373	.	-	.	ID=gene404;Name=SERP_RS02090;gbkey=Gene;gene_biotype=protein_coding;locus_tag=SERP_RS02090;old_locus_tag=SE0395%2CSERP0395	439	227.5	325.089	-0.675741	0.836983	-0.807354	0.419463	0.999764	SERP_RS02090	SE0395	SERP0395
sense	NC_002976.3	RefSeq	gene	398129	398527	.	+	.	ID=gene405;Name=SERP_RS02095;gbkey=Gene;gene_biotype=protein_coding;locus_tag=SERP_RS02095;old_locus_tag=SE0396%2CSERP0396	173.5	55.5	109.984	-1.36614	0.958161	-1.42579	0.153928	0.999764	SERP_RS02095	SE0396	SERP0396
sense	NC_002976.3	RefSeq	gene	398490	400595	.	+	.	ID=gene406;Name=SERP_RS02100;gbkey=Gene;gene_biotype=protein_coding;locus_tag=SERP_RS02100;old_locus_tag=SE0397%2CSERP0397	1691.83	549.75	1072.49	-1.35178	0.90035	-1.50139	0.133254	0.999764	SERP_RS02100	SE0397	SERP0397
sense	NC_002976.3	RefSeq	gene	400714	401682	.	+	.	ID=gene407;Name=SERP_RS02105;gbkey=Gene;gene_biotype=protein_coding;locus_tag=SERP_RS02105;old_locus_tag=SE0398%2CSERP0398	1354.5	415.5	845.002	-1.43312	0.913352	-1.56908	0.116629	0.999764	SERP_RS02105	SE0398	SERP0398
sense	NC_002976.3	RefSeq	gene	401657	401920	.	+	.	ID=gene408;Name=SERP_RS02110;gbkey=Gene;gene_biotype=protein_coding;locus_tag=SERP_RS02110;old_locus_tag=SE0399%2CSERP0399	161.143	86	120.532	-0.635207	0.872666	-0.727892	0.46668	0.999764	SERP_RS02110	SE0399	SERP0399
sense	NC_002976.3	RefSeq	gene	401936	402910	.	+	.	ID=gene409;Name=SERP_RS02115;gbkey=Gene;gene_biotype=protein_coding;locus_tag=SERP_RS02115;old_locus_tag=SE0400%2CSERP0400	64.2857	81.6429	74.1602	0.626996	0.908095	0.690453	0.48991	0.999764	SERP_RS02115	SE0400	SERP0400
sense	NC_002976.3	RefSeq	gene	402894	403853	.	+	.	ID=gene410;Name=SERP_RS02120;gbkey=Gene;gene_biotype=protein_coding;locus_tag=SERP_RS02120;old_locus_tag=SE0401%2CSERP0401	54.5556	91.4444	75.0018	0.995879	0.940563	1.05881	0.289686	0.999764	SERP_RS02120	SE0401	SERP0401
sense	NC_002976.3	RefSeq	gene	403850	404629	.	+	.	ID=gene411;Name=SERP_RS02125;gbkey=Gene;gene_biotype=protein_coding;locus_tag=SERP_RS02125;old_locus_tag=SE0402%2CSERP0402	39.0556	36.1111	37.5233	0.153967	0.976735	0.157635	0.874745	0.999764	SERP_RS02125	SE0402	SERP0402
sense	NC_002976.3	RefSeq	gene	404708	405751	.	+	.	ID=gene412;Name=SERP_RS02130;gbkey=Gene;gene_biotype=protein_coding;locus_tag=SERP_RS02130;old_locus_tag=SE0403%2CSERP0403	126.5	97.5909	111.179	-0.0931252	0.851645	-0.109347	0.912927	0.999764	SERP_RS02130	SE0403	SERP0403
sense	NC_002976.3	RefSeq	gene	405902	406216	.	-	.	ID=gene413;Name=SERP_RS02135;gbkey=Gene;gene_biotype=protein_coding;locus_tag=SERP_RS02135;old_locus_tag=SE0404%2CSERP0404	138.5	164.5	152.875	0.518472	0.850211	0.609815	0.541984	0.999764	SERP_RS02135	SE0404	SERP0404
sense	NC_002976.3	RefSeq	gene	406238	407170	.	-	.	ID=gene414;Name=SERP_RS02140;gbkey=Gene;gene_biotype=protein_coding;locus_tag=SERP_RS02140;old_locus_tag=SE0405%2CSERP0405	409.5	360.5	384.342	0.0818181	0.801278	0.102109	0.91867	0.999764	SERP_RS02140	SE0405	SERP0405
sense	NC_002976.3	RefSeq	gene	407287	407814	.	-	.	ID=gene415;Name=SERP_RS02145;gbkey=Gene;gene_biotype=protein_coding;locus_tag=SERP_RS02145;old_locus_tag=SE0406%2CSERP0406	58	91	76.3681	0.919258	0.931094	0.987287	0.323502	0.999764	SERP_RS02145	SE0406	SERP0406
sense	NC_002976.3	RefSeq	gene	407931	408821	.	+	.	ID=gene416;Name=SERP_RS02150;gbkey=Gene;gene_biotype=protein_coding;locus_tag=SERP_RS02150;old_locus_tag=SE0407%2CSERP0407	631	677	659.004	0.370961	0.80232	0.46236	0.643823	0.999764	SERP_RS02150	SE0407	SERP0407
sense	NC_002976.3	RefSeq	gene	408970	409290	.	+	.	ID=gene417;Name=SERP_RS02155;gbkey=Gene;gene_biotype=protein_coding;locus_tag=SERP_RS02155;old_locus_tag=SE0408%2CSERP0408	1691	650	1126.93	-1.10992	0.868248	-1.27834	0.201129	0.999764	SERP_RS02155	SE0408	SERP0408
sense	NC_002976.3	RefSeq	gene	409561	410691	.	+	.	ID=gene418;Name=SERP_RS02160;gbkey=Gene;gene_biotype=protein_coding;locus_tag=SERP_RS02160;old_locus_tag=SE0409%2CSERP0409	340.667	263	299.671	-0.105264	0.807594	-0.130342	0.896295	0.999764	SERP_RS02160	SE0409	SERP0409
sense	NC_002976.3	RefSeq	gene	410782	412020	.	-	.	ID=gene419;Name=SERP_RS02165;gbkey=Gene;gene_biotype=protein_coding;locus_tag=SERP_RS02165;old_locus_tag=SE0410%2CSERP0410	532.75	240.75	375.035	-0.875656	0.853676	-1.02575	0.30501	0.999764	SERP_RS02165	SE0410	SERP0410
sense	NC_002976.3	RefSeq	gene	412041	412535	.	-	.	ID=gene420;Name=SERP_RS02170;gbkey=Gene;gene_biotype=protein_coding;locus_tag=SERP_RS02170;old_locus_tag=SE0411%2CSERP0411	147.667	95.5	120.101	-0.355046	0.85478	-0.415365	0.677875	0.999764	SERP_RS02170	SE0411	SERP0411
sense	NC_002976.3	RefSeq	gene	412551	413312	.	-	.	ID=gene421;Name=SERP_RS02175;gbkey=Gene;gene_biotype=protein_coding;locus_tag=SERP_RS02175;old_locus_tag=SE0412%2CSERP0412	245.125	281	265.831	0.467233	0.825697	0.565865	0.571485	0.999764	SERP_RS02175	SE0412	SERP0412
sense	NC_002976.3	RefSeq	gene	413507	414577	.	-	.	ID=gene422;Name=SERP_RS02180;gbkey=Gene;gene_biotype=protein_coding;locus_tag=SERP_RS02180;old_locus_tag=SE0413%2CSERP0413	157	218	191.17	0.743008	0.858698	0.865273	0.386889	0.999764	SERP_RS02180	SE0413	SERP0413
sense	NC_002976.3	RefSeq	gene	414923	416002	.	+	.	ID=gene423;Name=SERP_RS02185;gbkey=Gene;gene_biotype=protein_coding;locus_tag=SERP_RS02185;old_locus_tag=SE0414%2CSERP0414	809	589	691.763	-0.188427	0.794114	-0.237279	0.81244	0.999764	SERP_RS02185	SE0414	SERP0414
sense	NC_002976.3	RefSeq	gene	416063	416704	.	-	.	ID=gene424;Name=SERP_RS02190;gbkey=Gene;gene_biotype=protein_coding;locus_tag=SERP_RS02190;old_locus_tag=SE0415%2CSERP0415	399	353.333	375.49	0.0927245	0.801915	0.115629	0.907947	0.999764	SERP_RS02190	SE0415	SERP0415
sense	NC_002976.3	RefSeq	gene	416849	417715	.	+	.	ID=gene425;Name=SERP_RS02195;gbkey=Gene;gene_biotype=protein_coding;locus_tag=SERP_RS02195;old_locus_tag=SE0416%2CSERP0416	847.2	815	833.13	0.213883	0.792838	0.269769	0.787338	0.999764	SERP_RS02195	SE0416	SERP0416
sense	NC_002976.3	RefSeq	gene	418039	419121	.	+	.	ID=gene426;Name=SERP_RS02200;gbkey=Gene;gene_biotype=protein_coding;locus_tag=SERP_RS02200;old_locus_tag=SE0417%2CSERP0417	47.5	54.5	51.5031	0.439369	0.937577	0.468622	0.63934	0.999764	SERP_RS02200	SE0417	SERP0417
sense	NC_002976.3	RefSeq	gene	419114	419788	.	+	.	ID=gene427;Name=SERP_RS02205;gbkey=Gene;gene_biotype=protein_coding;locus_tag=SERP_RS02205;old_locus_tag=SE0418%2CSERP0418	142.5	114	127.249	-0.0474122	0.84248	-0.0562769	0.955121	0.999764	SERP_RS02205	SE0418	SERP0418
sense	NC_002976.3	RefSeq	gene	419849	420418	.	+	.	ID=gene428;Name=SERP_RS02210;gbkey=Gene;gene_biotype=protein_coding;locus_tag=SERP_RS02210;old_locus_tag=SE0419%2CSERP0419	3099	1729.5	2361.02	-0.571584	0.807451	-0.707887	0.479016	0.999764	SERP_RS02210	SE0419	SERP0419
sense	NC_002976.3	RefSeq	gene	421084	423618	.	+	.	ID=gene429;Name=SERP_RS02215;gbkey=Gene;gene_biotype=protein_coding;locus_tag=SERP_RS02215;old_locus_tag=SE0420%2CSERP0420	761.333	794.4	782.435	0.330688	0.798344	0.414217	0.678715	0.999764	SERP_RS02215	SE0420	SERP0420
sense	NC_002976.3	RefSeq	gene	423814	423888	.	+	.	ID=gene430;Name=SERP_RS13280;gbkey=Gene;gene_biotype=protein_coding;locus_tag=SERP_RS13280	398	271	330.021	-0.28503	0.810363	-0.351732	0.725039	0.999764	SERP_RS13280	-	-
sense	NC_002976.3	RefSeq	gene	423932	424930	.	+	.	ID=gene431;Name=SERP_RS02220;gbkey=Gene;gene_biotype=protein_coding;locus_tag=SERP_RS02220;old_locus_tag=SE0421	505	358	426.509	-0.226878	0.802637	-0.282666	0.777433	0.999764	SERP_RS02220	SE0421	SE0421
sense	NC_002976.3	RefSeq	gene	425270	426070	.	+	.	ID=gene432;Name=SERP_RS02225;gbkey=Gene;gene_biotype=protein_coding;locus_tag=SERP_RS02225;old_locus_tag=SE0422%2CSERP0422	95	72	82.7889	-0.130486	0.875364	-0.149064	0.881503	0.999764	SERP_RS02225	SE0422	SERP0422
sense	NC_002976.3	RefSeq	gene	426379	427020	.	+	.	ID=gene433;Name=SERP_RS02230;gbkey=Gene;gene_biotype=protein_coding;locus_tag=SERP_RS02230;old_locus_tag=SE0423%2CSERP0423	481	257.333	360.136	-0.634823	0.831104	-0.763831	0.444968	0.999764	SERP_RS02230	SE0423	SERP0423
sense	NC_002976.3	RefSeq	gene	427026	427259	.	+	.	ID=gene434;Name=SERP_RS02235;gbkey=Gene;gene_biotype=protein_coding;locus_tag=SERP_RS02235;old_locus_tag=SE0424%2CSERP0424	165	66.3333	111.375	-1.05248	0.918718	-1.1456	0.251961	0.999764	SERP_RS02235	SE0424	SERP0424
sense	NC_002976.3	RefSeq	gene	427742	427834	.	-	.	ID=gene435;Name=SERP_RS13285;gbkey=Gene;gene_biotype=protein_coding;locus_tag=SERP_RS13285;old_locus_tag=SE0425%2CSERP0425	4	6	5.11533	0.854405	1.78967	0.477409	0.633071	0.999764	SERP_RS13285	SE0425	SERP0425
sense	NC_002976.3	RefSeq	gene	427816	429801	.	+	.	ID=gene436;Name=SERP_RS02240;gbkey=Gene;gene_biotype=protein_coding;locus_tag=SERP_RS02240;old_locus_tag=SE0426%2CSERP0426	234.5	178.583	204.829	-0.117104	0.820117	-0.142789	0.886457	0.999764	SERP_RS02240	SE0426	SERP0426
sense	NC_002976.3	RefSeq	gene	429809	432643	.	+	.	ID=gene437;Name=SERP_RS02245;gbkey=Gene;gene_biotype=protein_coding;locus_tag=SERP_RS02245;old_locus_tag=SE0427%2CSERP0427	332.125	332.25	333.449	0.269445	0.809313	0.33293	0.739187	0.999764	SERP_RS02245	SE0427	SERP0427
sense	NC_002976.3	RefSeq	gene	432998	433930	.	+	.	ID=gene438;Name=SERP_RS02250;gbkey=Gene;gene_biotype=protein_coding;locus_tag=SERP_RS02250;old_locus_tag=SE0428%2CSERP0428	361.5	304	331.741	0.0175267	0.804151	0.0217953	0.982611	0.999764	SERP_RS02250	SE0428	SERP0428
sense	NC_002976.3	RefSeq	gene	433936	434775	.	+	.	ID=gene439;Name=SERP_RS02255;gbkey=Gene;gene_biotype=protein_coding;locus_tag=SERP_RS02255;old_locus_tag=SE0429%2CSERP0429	163	157.5	160.967	0.224497	0.832952	0.26952	0.787529	0.999764	SERP_RS02255	SE0429	SERP0429
sense	NC_002976.3	RefSeq	gene	434772	435308	.	+	.	ID=gene440;Name=SERP_RS02260;gbkey=Gene;gene_biotype=protein_coding;locus_tag=SERP_RS02260;old_locus_tag=SE0430%2CSERP0430	542.5	306.5	414.815	-0.555315	0.821783	-0.675745	0.499203	0.999764	SERP_RS02260	SE0430	SERP0430
sense	NC_002976.3	RefSeq	gene	435275	436714	.	+	.	ID=gene441;Name=SERP_RS02265;gbkey=Gene;gene_biotype=protein_coding;locus_tag=SERP_RS02265;old_locus_tag=SE0431%2CSERP0431	432	548	497.562	0.612589	0.823059	0.744284	0.456705	0.999764	SERP_RS02265	SE0431	SERP0431
sense	NC_002976.3	RefSeq	gene	436779	437711	.	+	.	ID=gene442;Name=SERP_RS02270;gbkey=Gene;gene_biotype=protein_coding;locus_tag=SERP_RS02270;old_locus_tag=SE0432%2CSERP0432	842	531	674.953	-0.395663	0.803547	-0.492395	0.62244	0.999764	SERP_RS02270	SE0432	SERP0432
sense	NC_002976.3	RefSeq	gene	437887	438795	.	+	.	ID=gene443;Name=SERP_RS02275;gbkey=Gene;gene_biotype=protein_coding;locus_tag=SERP_RS02275;old_locus_tag=SE0433%2CSERP0433	376	312.5	342.508	0.000258464	0.803368	0.000321725	0.999743	0.999764	SERP_RS02275	SE0433	SERP0433
sense	NC_002976.3	RefSeq	gene	438795	439790	.	+	.	ID=gene444;Name=SERP_RS02280;gbkey=Gene;gene_biotype=protein_coding;locus_tag=SERP_RS02280;old_locus_tag=SE0434%2CSERP0434	81	140.5	113.741	1.05888	0.916734	1.15505	0.248068	0.999764	SERP_RS02280	SE0434	SERP0434
sense	NC_002976.3	RefSeq	gene	439919	440863	.	+	.	ID=gene445;Name=SERP_RS02285;gbkey=Gene;gene_biotype=protein_coding;locus_tag=SERP_RS02285;old_locus_tag=SE0435%2CSERP0435	93	133.5	115.912	0.796375	0.888145	0.896672	0.369894	0.999764	SERP_RS02285	SE0435	SERP0435
sense	NC_002976.3	RefSeq	gene	440931	441002	.	-	.	ID=gene446;Name=SERP_RS02290;gbkey=Gene;gene_biotype=tRNA;locus_tag=SERP_RS02290;old_locus_tag=SERP_tRNA-Arg-2	515	273	384.404	-0.646226	0.830741	-0.777891	0.436633	0.999764	SERP_RS02290	SERP_tRNA-Arg-2	SERP_tRNA-Arg-2
sense	NC_002976.3	RefSeq	gene	441191	441775	.	+	.	ID=gene447;Name=SERP_RS02295;gbkey=Gene;gene_biotype=protein_coding;locus_tag=SERP_RS02295;old_locus_tag=SE0436%2CSERP0436	1805.64	711	1212.79	-1.07543	0.863484	-1.24545	0.212965	0.999764	SERP_RS02295	SE0436	SERP0436
sense	NC_002976.3	RefSeq	gene	442037	442228	.	-	.	ID=gene448;Name=SERP_RS02300;gbkey=Gene;gene_biotype=protein_coding;locus_tag=SERP_RS02300;old_locus_tag=SE0437%2CSERP0437	117.5	189.5	158.039	0.956657	0.888424	1.0768	0.281568	0.999764	SERP_RS02300	SE0437	SERP0437
sense	NC_002976.3	RefSeq	gene	442259	443158	.	-	.	ID=gene449;Name=SERP_RS02305;gbkey=Gene;gene_biotype=protein_coding;locus_tag=SERP_RS02305;old_locus_tag=SE0438%2CSERP0438	278.643	233.25	254.966	0.00950984	0.811429	0.0117199	0.990649	0.999764	SERP_RS02305	SE0438	SERP0438
sense	NC_002976.3	RefSeq	gene	443993	444643	.	+	.	ID=gene450;Name=SERP_RS02310;gbkey=Gene;gene_biotype=protein_coding;locus_tag=SERP_RS02310;old_locus_tag=SE0439%2CSERP0439	579	430.5	499.734	-0.159781	0.797883	-0.200257	0.84128	0.999764	SERP_RS02310	SE0439	SERP0439
sense	NC_002976.3	RefSeq	gene	444816	445052	.	-	.	ID=gene451;Name=SERP_RS02315;gbkey=Gene;gene_biotype=protein_coding;locus_tag=SERP_RS02315;old_locus_tag=SE0440%2CSERP0440	542	192	352.236	-1.22774	0.897197	-1.36842	0.171181	0.999764	SERP_RS02315	SE0440	SERP0440
sense	NC_002976.3	RefSeq	gene	445408	446421	.	+	.	ID=gene452;Name=SERP_RS02320;gbkey=Gene;gene_biotype=protein_coding;locus_tag=SERP_RS02320;old_locus_tag=SE0441%2CSERP0441	1395	353.5	829.64	-1.709	0.952661	-1.79392	0.0728265	0.999764	SERP_RS02320	SE0441	SERP0441
sense	NC_002976.3	RefSeq	gene	446473	447483	.	+	.	ID=gene453;Name=SERP_RS02325;gbkey=Gene;gene_biotype=protein_coding;locus_tag=SERP_RS02325;old_locus_tag=SE0442%2CSERP0442	2416.5	796.5	1537.26	-1.33233	0.895739	-1.48741	0.136906	0.999764	SERP_RS02325	SE0442	SERP0442
sense	NC_002976.3	RefSeq	gene	447677	448867	.	+	.	ID=gene454;Name=SERP_RS02330;gbkey=Gene;gene_biotype=protein_coding;locus_tag=SERP_RS02330;old_locus_tag=SE0443%2CSERP0443	197	147	170.413	-0.152934	0.828589	-0.184572	0.853565	0.999764	SERP_RS02330	SE0443	SERP0443
sense	NC_002976.3	RefSeq	gene	448998	449759	.	+	.	ID=gene455;Name=SERP_RS02335;gbkey=Gene;gene_biotype=protein_coding;locus_tag=SERP_RS02335;old_locus_tag=SE0444%2CSERP0444	164	192.5	180.086	0.496855	0.841322	0.590564	0.554812	0.999764	SERP_RS02335	SE0444	SERP0444
sense	NC_002976.3	RefSeq	gene	449762	451279	.	+	.	ID=gene456;Name=SERP_RS02340;gbkey=Gene;gene_biotype=protein_coding;locus_tag=SERP_RS02340;old_locus_tag=SE0445%2CSERP0445	250	238.033	244.504	0.198478	0.815569	0.243362	0.807725	0.999764	SERP_RS02340	SE0445	SERP0445
sense	NC_002976.3	RefSeq	gene	451418	452722	.	+	.	ID=gene457;Name=SERP_RS02345;gbkey=Gene;gene_biotype=protein_coding;locus_tag=SERP_RS02345;old_locus_tag=SE0446%2CSERP0446	3662	2439.5	3007.17	-0.316304	0.790015	-0.400378	0.688878	0.999764	SERP_RS02345	SE0446	SERP0446
sense	NC_002976.3	RefSeq	gene	452888	453346	.	+	.	ID=gene458;Name=SERP_RS02350;gbkey=Gene;gene_biotype=protein_coding;locus_tag=SERP_RS02350;old_locus_tag=SE0447%2CSERP0447	292	230	259.24	-0.0748894	0.811353	-0.0923019	0.926458	0.999764	SERP_RS02350	SE0447	SERP0447
sense	NC_002976.3	RefSeq	gene	453415	453648	.	+	.	ID=gene459;Name=SERP_RS02355;gbkey=Gene;gene_biotype=protein_coding;locus_tag=SERP_RS02355;old_locus_tag=SE0448%2CSERP0448	5881	2891	4265.33	-0.755046	0.822788	-0.917668	0.358793	0.999764	SERP_RS02355	SE0448	SERP0448
sense	NC_002976.3	RefSeq	gene	453949	454689	.	+	.	ID=gene460;Name=SERP_RS02360;gbkey=Gene;gene_biotype=protein_coding;locus_tag=SERP_RS02360;old_locus_tag=SE0449%2CSERP0449	131.75	125.75	129.282	0.202331	0.844016	0.239724	0.810545	0.999764	SERP_RS02360	SE0449	SERP0449
sense	NC_002976.3	RefSeq	gene	454724	457102	.	+	.	ID=gene461;Name=SERP_RS02365;gbkey=Gene;gene_biotype=protein_coding;locus_tag=SERP_RS02365;old_locus_tag=SE0450%2CSERP0450	270	221	244.28	-0.019468	0.812833	-0.0239508	0.980892	0.999764	SERP_RS02365	SE0450	SERP0450
sense	NC_002976.3	RefSeq	gene	457127	457597	.	+	.	ID=gene462;Name=SERP_RS02370;gbkey=Gene;gene_biotype=protein_coding;locus_tag=SERP_RS02370;old_locus_tag=SE0451%2CSERP0451	1033	2020	1579.31	1.23696	0.882724	1.4013	0.161125	0.999764	SERP_RS02370	SE0451	SERP0451
sense	NC_002976.3	RefSeq	gene	457703	458064	.	+	.	ID=gene463;Name=ssrA;gbkey=Gene;gene=ssrA;gene_biotype=tmRNA;locus_tag=SERP_RS12510;old_locus_tag=SERP_SetmRNA1	4587	6605	5714.78	0.795454	0.826607	0.962312	0.335893	0.999764	SERP_RS12510	SERP_SetmRNA1	SERP_SetmRNA1
sense	NC_002976.3	RefSeq	gene	458147	458377	.	-	.	ID=gene464;Name=SERP_RS02375;gbkey=Gene;gene_biotype=protein_coding;locus_tag=SERP_RS02375;old_locus_tag=SE0452%2CSERP0452	0	0	0	NA	NA	NA	NA	NA	SERP_RS02375	SE0452	SERP0452
sense	NC_002976.3	RefSeq	gene	458390	458887	.	-	.	ID=gene465;Name=SERP_RS12615;gbkey=Gene;gene_biotype=pseudogene;locus_tag=SERP_RS12615;old_locus_tag=SERP0453;pseudo=true	4	6	5.11533	0.854405	1.78967	0.477409	0.633071	0.999764	SERP_RS12615	SERP0453	SERP0453
sense	NC_002976.3	RefSeq	gene	458987	459166	.	+	.	ID=gene466;Name=SERP_RS12620;gbkey=Gene;gene_biotype=protein_coding;locus_tag=SERP_RS12620;old_locus_tag=SE0454%2CSERP0454	20	8	13.5	-1.05248	1.30461	-0.806741	0.419816	0.999764	SERP_RS12620	SE0454	SERP0454
sense	NC_002976.3	RefSeq	gene	459310	459852	.	-	.	ID=gene467;Name=SERP_RS02385;gbkey=Gene;gene_biotype=protein_coding;locus_tag=SERP_RS02385;old_locus_tag=SE0455%2CSERP0455	13	24	19.0951	1.15397	1.19161	0.968408	0.332841	0.999764	SERP_RS02385	SE0455	SERP0455
sense	NC_002976.3	RefSeq	gene	461015	461248	.	-	.	ID=gene468;Name=SERP_RS02395;gbkey=Gene;gene_biotype=protein_coding;locus_tag=SERP_RS02395;old_locus_tag=SE0457%2CSERP0457	54	253	163.475	2.49755	1.09971	2.2711	0.0231407	0.999764	SERP_RS02395	SE0457	SERP0457
sense	NC_002976.3	RefSeq	gene	461861	463168	.	-	.	ID=gene469;Name=SERP_RS02400;gbkey=Gene;gene_biotype=protein_coding;locus_tag=SERP_RS02400;old_locus_tag=SE0458%2CSERP0458	172.5	241	210.627	0.756069	0.856392	0.882854	0.377315	0.999764	SERP_RS02400	SE0458	SERP0458
sense	NC_002976.3	RefSeq	gene	463194	463289	.	-	.	ID=gene470;Name=SERP_RS13290;gbkey=Gene;gene_biotype=protein_coding;locus_tag=SERP_RS13290;old_locus_tag=SE0459%2CSERP0459	44.5	49	46.9367	0.424723	0.949572	0.447278	0.654675	0.999764	SERP_RS13290	SE0459	SERP0459
sense	NC_002976.3	RefSeq	gene	463394	463738	.	+	.	ID=gene471;Name=SERP_RS02405;gbkey=Gene;gene_biotype=protein_coding;locus_tag=SERP_RS02405;old_locus_tag=SE0460%2CSERP0460	90	55	71.1798	-0.441048	0.901324	-0.489333	0.624606	0.999764	SERP_RS02405	SE0460	SERP0460
sense	NC_002976.3	RefSeq	gene	463958	464374	.	-	.	ID=gene472;Name=SERP_RS02410;gbkey=Gene;gene_biotype=protein_coding;locus_tag=SERP_RS02410;old_locus_tag=SE0461%2CSERP0461	119	124	122.264	0.328823	0.851854	0.386009	0.69949	0.999764	SERP_RS02410	SE0461	SERP0461
sense	NC_002976.3	RefSeq	gene	464798	464992	.	-	.	ID=gene473;Name=SERP_RS12625;gbkey=Gene;gene_biotype=protein_coding;locus_tag=SERP_RS12625	135	126	130.649	0.169909	0.842589	0.201651	0.84019	0.999764	SERP_RS12625	-	-
sense	NC_002976.3	RefSeq	gene	465874	466377	.	-	.	ID=gene474;Name=SERP_RS02415;gbkey=Gene;gene_biotype=protein_coding;locus_tag=SERP_RS02415;old_locus_tag=SE0463%2CSERP0463	92	75	83.0694	-0.0252984	0.873876	-0.0289497	0.976905	0.999764	SERP_RS02415	SE0463	SERP0463
sense	NC_002976.3	RefSeq	gene	466664	467605	.	+	.	ID=gene475;Name=SERP_RS02420;gbkey=Gene;gene_biotype=protein_coding;locus_tag=SERP_RS02420;old_locus_tag=SE0465%2CSERP0465	554	313	424.123	-0.554278	0.82129	-0.674887	0.499748	0.999764	SERP_RS02420	SE0465	SERP0465
sense	NC_002976.3	RefSeq	gene	468971	469171	.	+	.	ID=gene476;Name=SERP_RS02425;gbkey=Gene;gene_biotype=protein_coding;locus_tag=SERP_RS02425;old_locus_tag=SE0466%2CSERP0466	2282	3673	3055.53	0.956106	0.84539	1.13096	0.25807	0.999764	SERP_RS02425	SE0466	SERP0466
sense	NC_002976.3	RefSeq	gene	469792	470016	.	-	.	ID=gene477;Name=SERP_RS02430;gbkey=Gene;gene_biotype=protein_coding;locus_tag=SERP_RS02430;old_locus_tag=SE0467%2CSERP0467	76.5	75	75.7827	0.250336	0.886049	0.28253	0.777537	0.999764	SERP_RS02430	SE0467	SERP0467
sense	NC_002976.3	RefSeq	gene	470040	470324	.	-	.	ID=gene478;Name=SERP_RS02435;gbkey=Gene;gene_biotype=protein_coding;locus_tag=SERP_RS02435;old_locus_tag=SE0468%2CSERP0468	321.5	222	268.511	-0.267056	0.815168	-0.327608	0.743208	0.999764	SERP_RS02435	SE0468	SERP0468
sense	NC_002976.3	RefSeq	gene	470423	471169	.	-	.	ID=gene479;Name=SERP_RS02440;gbkey=Gene;gene_biotype=protein_coding;locus_tag=SERP_RS02440;old_locus_tag=SE0469%2CSERP0469	66	75	71.2284	0.453869	0.90088	0.503807	0.614397	0.999764	SERP_RS02440	SE0469	SERP0469
sense	NC_002976.3	RefSeq	gene	471450	471686	.	+	.	ID=gene480;Name=SERP_RS02445;gbkey=Gene;gene_biotype=protein_coding;locus_tag=SERP_RS02445;old_locus_tag=SE0470%2CSERP0470	291	110	192.912	-1.13407	0.901844	-1.2575	0.208572	0.999764	SERP_RS02445	SE0470	SERP0470
sense	NC_002976.3	RefSeq	gene	471746	472300	.	-	.	ID=gene481;Name=SERP_RS02450;gbkey=Gene;gene_biotype=protein_coding;locus_tag=SERP_RS02450;old_locus_tag=SE0471%2CSERP0471	140.048	119	129.083	0.0349796	0.841488	0.0415687	0.966843	0.999764	SERP_RS02450	SE0471	SERP0471
sense	NC_002976.3	RefSeq	gene	472490	472678	.	-	.	ID=gene482;Name=SERP_RS02455;gbkey=Gene;gene_biotype=protein_coding;locus_tag=SERP_RS02455;old_locus_tag=SE0472%2CSERP0472	1138.5	1322	1243.97	0.485667	0.803856	0.604172	0.545729	0.999764	SERP_RS02455	SE0472	SERP0472
sense	NC_002976.3	RefSeq	gene	472703	472960	.	-	.	ID=gene483;Name=SERP_RS12630;gbkey=Gene;gene_biotype=protein_coding;locus_tag=SERP_RS12630	1668.5	895.5	1251.5	-0.627102	0.815093	-0.769363	0.441678	0.999764	SERP_RS12630	-	-
sense	NC_002976.3	RefSeq	gene	473369	473572	.	+	.	ID=gene484;Name=SERP_RS02460;gbkey=Gene;gene_biotype=protein_coding;locus_tag=SERP_RS02460;old_locus_tag=SE0474%2CSERP0474	212	202	207.436	0.199736	0.821368	0.243175	0.80787	0.999764	SERP_RS02460	SE0474	SERP0474
sense	NC_002976.3	RefSeq	gene	473564	473800	.	-	.	ID=gene485;Name=SERP_RS02465;gbkey=Gene;gene_biotype=protein_coding;locus_tag=SERP_RS02465;old_locus_tag=SE0475%2CSERP0475	3649	3420	3539.21	0.175941	0.784174	0.224365	0.822474	0.999764	SERP_RS02465	SE0475	SERP0475
sense	NC_002976.3	RefSeq	gene	473996	474601	.	+	.	ID=gene486;Name=SERP_RS02470;gbkey=Gene;gene_biotype=protein_coding;locus_tag=SERP_RS02470;old_locus_tag=SE0476%2CSERP0476	249	164	203.427	-0.333005	0.827497	-0.402424	0.687372	0.999764	SERP_RS02470	SE0476	SERP0476
sense	NC_002976.3	RefSeq	gene	474872	475372	.	-	.	ID=gene487;Name=SERP_RS02475;gbkey=Gene;gene_biotype=protein_coding;locus_tag=SERP_RS02475;old_locus_tag=SE0477%2CSERP0477	633	550	590.2	0.0666713	0.793729	0.0839976	0.933058	0.999764	SERP_RS02475	SE0477	SERP0477
sense	NC_002976.3	RefSeq	gene	475455	475583	.	-	.	ID=gene488;Name=SERP_RS13295;gbkey=Gene;gene_biotype=protein_coding;locus_tag=SERP_RS13295	114.2	76.2	93.6377	-0.315517	0.870554	-0.362433	0.717029	0.999764	SERP_RS13295	-	-
sense	NC_002976.3	RefSeq	gene	475759	475946	.	+	.	ID=gene489;Name=SERP_RS12635;gbkey=Gene;gene_biotype=pseudogene;locus_tag=SERP_RS12635;pseudo=true	1490.95	829.523	1134.66	-0.575651	0.8114	-0.709454	0.478043	0.999764	SERP_RS12635	-	-
sense	NC_002976.3	RefSeq	gene	476297	476719	.	-	.	ID=gene490;Name=SERP_RS02485;gbkey=Gene;gene_biotype=protein_coding;locus_tag=SERP_RS02485;old_locus_tag=SE0480%2CSERP0480	1292	506	866.17	-1.08295	0.866807	-1.24935	0.211535	0.999764	SERP_RS02485	SE0480	SERP0480
sense	NC_002976.3	RefSeq	gene	476880	477596	.	+	.	ID=gene491;Name=SERP_RS02490;gbkey=Gene;gene_biotype=protein_coding;locus_tag=SERP_RS02490;old_locus_tag=SE0481%2CSERP0481	84	125.5	107.422	0.854407	0.898694	0.95072	0.341746	0.999764	SERP_RS02490	SE0481	SERP0481
sense	NC_002976.3	RefSeq	gene	477677	478219	.	+	.	ID=gene492;Name=SERP_RS02495;gbkey=Gene;gene_biotype=protein_coding;locus_tag=SERP_RS02495;old_locus_tag=SE0482%2CSERP0482	139	124	131.372	0.1047	0.841074	0.124484	0.900932	0.999764	SERP_RS02495	SE0482	SERP0482
sense	NC_002976.3	RefSeq	gene	478402	478725	.	-	.	ID=gene493;Name=SERP_RS02500;gbkey=Gene;gene_biotype=protein_coding;locus_tag=SERP_RS02500;old_locus_tag=SE0483%2CSERP0483	4982	3668	4282.43	-0.172285	0.783679	-0.219842	0.825995	0.999764	SERP_RS02500	SE0483	SERP0483
sense	NC_002976.3	RefSeq	gene	478868	479221	.	+	.	ID=gene494;Name=SERP_RS02505;gbkey=Gene;gene_biotype=protein_coding;locus_tag=SERP_RS02505;old_locus_tag=SE0484%2CSERP0484	891	420	636.337	-0.81559	0.83933	-0.971715	0.331192	0.999764	SERP_RS02505	SE0484	SERP0484
sense	NC_002976.3	RefSeq	gene	479395	479775	.	+	.	ID=gene495;Name=SERP_RS02510;gbkey=Gene;gene_biotype=protein_coding;locus_tag=SERP_RS02510;old_locus_tag=SE0485%2CSERP0485	4756	946	2685.29	-2.06039	0.998549	-2.06338	0.0390765	0.999764	SERP_RS02510	SE0485	SERP0485
sense	NC_002976.3	RefSeq	gene	479929	480021	.	+	.	ID=gene496;Name=SERP_RS13300;gbkey=Gene;gene_biotype=protein_coding;locus_tag=SERP_RS13300;old_locus_tag=SE0486%2CSERP0486	97	91	94.1296	0.177326	0.865189	0.204957	0.837606	0.999764	SERP_RS13300	SE0486	SERP0486
sense	NC_002976.3	RefSeq	gene	480035	480421	.	+	.	ID=gene497;Name=SERP_RS02515;gbkey=Gene;gene_biotype=protein_coding;locus_tag=SERP_RS02515;old_locus_tag=SE0487%2CSERP0487	154.833	144	149.638	0.163245	0.834964	0.195512	0.844992	0.999764	SERP_RS02515	SE0487	SERP0487
sense	NC_002976.3	RefSeq	gene	480414	480710	.	+	.	ID=gene498;Name=SERP_RS02520;gbkey=Gene;gene_biotype=protein_coding;locus_tag=SERP_RS02520;old_locus_tag=SE0488%2CSERP0488	176.5	243	213.547	0.734825	0.853921	0.860531	0.389497	0.999764	SERP_RS02520	SE0488	SERP0488
sense	NC_002976.3	RefSeq	gene	480963	481988	.	+	.	ID=gene499;Name=SERP_RS02525;gbkey=Gene;gene_biotype=protein_coding;locus_tag=SERP_RS02525;old_locus_tag=SE0489%2CSERP0489	90.5	38.5	61.8478	-0.974479	0.959383	-1.01574	0.309755	0.999764	SERP_RS02525	SE0489	SERP0489
sense	NC_002976.3	RefSeq	gene	481981	482676	.	+	.	ID=gene500;Name=SERP_RS02530;gbkey=Gene;gene_biotype=protein_coding;locus_tag=SERP_RS02530;old_locus_tag=SE0490%2CSERP0490	158	63	106.54	-1.05705	0.922073	-1.14639	0.251634	0.999764	SERP_RS02530	SE0490	SERP0490
sense	NC_002976.3	RefSeq	gene	482697	483509	.	+	.	ID=gene501;Name=SERP_RS02535;gbkey=Gene;gene_biotype=protein_coding;locus_tag=SERP_RS02535;old_locus_tag=SE0491%2CSERP0491	293.5	142.5	211.844	-0.780479	0.859168	-0.908413	0.36366	0.999764	SERP_RS02535	SE0491	SERP0491
sense	NC_002976.3	RefSeq	gene	483779	483937	.	-	.	ID=gene502;Name=SERP_RS02540;gbkey=Gene;gene_biotype=protein_coding;locus_tag=SERP_RS02540;old_locus_tag=SE0493%2CSERP0493	817	331	553.78	-1.03406	0.865552	-1.19468	0.232212	0.999764	SERP_RS02540	SE0493	SERP0493
sense	NC_002976.3	RefSeq	gene	484112	484303	.	+	.	ID=gene503;Name=SERP_RS02545;gbkey=Gene;gene_biotype=protein_coding;locus_tag=SERP_RS02545;old_locus_tag=SE0494%2CSERP0494	46931	31773	38814.9	-0.293293	0.786412	-0.37295	0.709185	0.999764	SERP_RS02545	SE0494	SERP0494
sense	NC_002976.3	RefSeq	gene	484369	485229	.	-	.	ID=gene504;Name=SERP_RS02550;gbkey=Gene;gene_biotype=protein_coding;locus_tag=SERP_RS02550;old_locus_tag=SE0495%2CSERP0495	301	235	266.083	-0.0876576	0.810717	-0.108124	0.913898	0.999764	SERP_RS02550	SE0495	SERP0495
sense	NC_002976.3	RefSeq	gene	485551	486312	.	+	.	ID=gene505;Name=SERP_RS02555;gbkey=Gene;gene_biotype=protein_coding;locus_tag=SERP_RS02555;old_locus_tag=SE0496%2CSERP0496	605	807	718.526	0.685079	0.824738	0.830662	0.406165	0.999764	SERP_RS02555	SE0496	SERP0496
sense	NC_002976.3	RefSeq	gene	486407	487714	.	+	.	ID=gene506;Name=SERP_RS02560;gbkey=Gene;gene_biotype=protein_coding;locus_tag=SERP_RS02560;old_locus_tag=SE0497%2CSERP0497	229.5	467.5	361.651	1.29432	0.904898	1.43035	0.152617	0.999764	SERP_RS02560	SE0497	SERP0497
sense	NC_002976.3	RefSeq	gene	487782	489023	.	+	.	ID=gene507;Name=SERP_RS02565;gbkey=Gene;gene_biotype=protein_coding;locus_tag=SERP_RS02565;old_locus_tag=SE0498%2CSERP0498	167	264.5	220.976	0.930134	0.872754	1.06575	0.286538	0.999764	SERP_RS02565	SE0498	SERP0498
sense	NC_002976.3	RefSeq	gene	489013	489477	.	+	.	ID=gene508;Name=SERP_RS02570;gbkey=Gene;gene_biotype=protein_coding;locus_tag=SERP_RS02570;old_locus_tag=SE0499%2CSERP0499	170	187	180.074	0.406948	0.835873	0.486854	0.626362	0.999764	SERP_RS02570	SE0499	SERP0499
sense	NC_002976.3	RefSeq	gene	489683	491080	.	+	.	ID=gene509;Name=SERP_RS02575;gbkey=Gene;gene_biotype=protein_coding;locus_tag=SERP_RS02575;old_locus_tag=SE0500%2CSERP0500	743	689	716.599	0.160587	0.792909	0.202529	0.839503	0.999764	SERP_RS02575	SE0500	SERP0500
sense	NC_002976.3	RefSeq	gene	491547	491771	.	+	.	ID=gene510;Name=SERP_RS02580;gbkey=Gene;gene_biotype=protein_coding;locus_tag=SERP_RS02580;old_locus_tag=SE0502%2CSERP0502	5	7	6.1197	0.75487	1.66347	0.453791	0.649979	0.999764	SERP_RS02580	SE0502	SERP0502
sense	NC_002976.3	RefSeq	gene	492239	492445	.	+	.	ID=gene511;Name=SERP_RS02585;gbkey=Gene;gene_biotype=protein_coding;locus_tag=SERP_RS02585;old_locus_tag=SE0503%2CSERP0503	0	0	0	NA	NA	NA	NA	NA	SERP_RS02585	SE0503	SERP0503
sense	NC_002976.3	RefSeq	gene	492527	492901	.	+	.	ID=gene512;Name=SERP_RS02590;gbkey=Gene;gene_biotype=protein_coding;locus_tag=SERP_RS02590;old_locus_tag=SE0504%2CSERP0504	0	0	0	NA	NA	NA	NA	NA	SERP_RS02590	SE0504	SERP0504
sense	NC_002976.3	RefSeq	gene	492915	493325	.	+	.	ID=gene513;Name=SERP_RS02595;gbkey=Gene;gene_biotype=protein_coding;locus_tag=SERP_RS02595;old_locus_tag=SE0505%2CSERP0505	1	0.5	0.455423	-2.1732	5.20662	-0.417391	0.676392	0.999764	SERP_RS02595	SE0505	SERP0505
sense	NC_002976.3	RefSeq	gene	493871	494896	.	+	.	ID=gene514;Name=SERP_RS02600;gbkey=Gene;gene_biotype=protein_coding;locus_tag=SERP_RS02600;old_locus_tag=SE0507%2CSERP0507	593.25	332	452.314	-0.567403	0.821168	-0.690971	0.489584	0.999764	SERP_RS02600	SE0507	SERP0507
sense	NC_002976.3	RefSeq	gene	495263	496111	.	+	.	ID=gene515;Name=SERP_RS02605;gbkey=Gene;gene_biotype=protein_coding;locus_tag=SERP_RS02605;old_locus_tag=SE0508%2CSERP0508	52.5	49	50.5801	0.183715	0.930904	0.197351	0.843553	0.999764	SERP_RS02605	SE0508	SERP0508
sense	NC_002976.3	RefSeq	gene	496124	496951	.	+	.	ID=gene516;Name=SERP_RS02610;gbkey=Gene;gene_biotype=protein_coding;locus_tag=SERP_RS02610;old_locus_tag=SE0509%2CSERP0509	79.6429	89.5	85.8385	0.439369	0.882964	0.497608	0.618761	0.999764	SERP_RS02610	SE0509	SERP0509
sense	NC_002976.3	RefSeq	gene	497037	498356	.	+	.	ID=gene517;Name=SERP_RS02615;gbkey=Gene;gene_biotype=protein_coding;locus_tag=SERP_RS02615;old_locus_tag=SE0510%2CSERP0510	441	552.5	503.857	0.593335	0.821271	0.722458	0.470013	0.999764	SERP_RS02615	SE0510	SERP0510
sense	NC_002976.3	RefSeq	gene	498445	499359	.	+	.	ID=gene518;Name=SERP_RS02620;gbkey=Gene;gene_biotype=protein_coding;locus_tag=SERP_RS02620;old_locus_tag=SE0511%2CSERP0511	1640	968.5	1278.27	-0.491171	0.804152	-0.610794	0.541336	0.999764	SERP_RS02620	SE0511	SERP0511
sense	NC_002976.3	RefSeq	gene	499546	499935	.	+	.	ID=gene519;Name=SERP_RS02625;gbkey=Gene;gene_biotype=protein_coding;locus_tag=SERP_RS02625;old_locus_tag=SE0512%2CSERP0512	285	258	271.422	0.125854	0.810647	0.155251	0.876623	0.999764	SERP_RS02625	SE0512	SERP0512
sense	NC_002976.3	RefSeq	gene	499995	500261	.	-	.	ID=gene520;Name=SERP_RS02630;gbkey=Gene;gene_biotype=protein_coding;locus_tag=SERP_RS02630;old_locus_tag=SE0513%2CSERP0513	826	371	579.836	-0.885276	0.847696	-1.04433	0.296332	0.999764	SERP_RS02630	SE0513	SERP0513
sense	NC_002976.3	RefSeq	gene	500380	500814	.	+	.	ID=gene521;Name=SERP_RS02635;gbkey=Gene;gene_biotype=protein_coding;locus_tag=SERP_RS02635;old_locus_tag=SE0514%2CSERP0514	760.5	765	766.061	0.278906	0.796116	0.350333	0.726089	0.999764	SERP_RS02635	SE0514	SERP0514
sense	NC_002976.3	RefSeq	gene	500814	501593	.	+	.	ID=gene522;Name=SERP_RS02640;gbkey=Gene;gene_biotype=protein_coding;locus_tag=SERP_RS02640;old_locus_tag=SE0515%2CSERP0515	82.5	72.5	76.8684	0.0818177	0.881297	0.0928378	0.926032	0.999764	SERP_RS02640	SE0515	SERP0515
sense	NC_002976.3	RefSeq	gene	501635	502606	.	+	.	ID=gene523;Name=SERP_RS02645;gbkey=Gene;gene_biotype=protein_coding;locus_tag=SERP_RS02645;old_locus_tag=SE0516%2CSERP0516	258	253.5	256.93	0.246902	0.815552	0.302743	0.762086	0.999764	SERP_RS02645	SE0516	SERP0516
sense	NC_002976.3	RefSeq	gene	503011	503157	.	+	.	ID=gene524;Name=SERP_RS02650;gbkey=Gene;gene_biotype=protein_coding;locus_tag=SERP_RS02650;old_locus_tag=SE0517%2CSERP0517	65	32	47.1686	-0.752922	0.972467	-0.774239	0.43879	0.999764	SERP_RS02650	SE0517	SERP0517
sense	NC_002976.3	RefSeq	gene	503173	504630	.	+	.	ID=gene525;Name=SERP_RS02655;gbkey=Gene;gene_biotype=protein_coding;locus_tag=SERP_RS02655;old_locus_tag=SE0518%2CSERP0518	602.75	368.5	476.63	-0.443007	0.811372	-0.545997	0.585068	0.999764	SERP_RS02655	SE0518	SERP0518
sense	NC_002976.3	RefSeq	gene	504627	505841	.	+	.	ID=gene526;Name=SERP_RS02660;gbkey=Gene;gene_biotype=protein_coding;locus_tag=SERP_RS02660;old_locus_tag=SE0519%2CSERP0519	322	309.5	316.818	0.214652	0.808633	0.265451	0.790662	0.999764	SERP_RS02660	SE0519	SERP0519
sense	NC_002976.3	RefSeq	gene	505859	506095	.	+	.	ID=gene527;Name=SERP_RS02665;gbkey=Gene;gene_biotype=protein_coding;locus_tag=SERP_RS02665;old_locus_tag=SE0520%2CSERP0520	106	92	98.7773	0.0650863	0.859743	0.0757043	0.939654	0.999764	SERP_RS02665	SE0520	SERP0520
sense	NC_002976.3	RefSeq	gene	506092	507330	.	+	.	ID=gene528;Name=SERP_RS02670;gbkey=Gene;gene_biotype=protein_coding;locus_tag=SERP_RS02670;old_locus_tag=SE0521%2CSERP0521	680.643	261	453.416	-1.11416	0.878251	-1.26861	0.20458	0.999764	SERP_RS02670	SE0521	SERP0521
sense	NC_002976.3	RefSeq	gene	507623	507865	.	-	.	ID=gene529;Name=SERP_RS02675;gbkey=Gene;gene_biotype=protein_coding;locus_tag=SERP_RS02675;old_locus_tag=SE0522%2CSERP0522	2106	1124	1576.13	-0.636417	0.814624	-0.781241	0.434661	0.999764	SERP_RS02675	SE0522	SERP0522
sense	NC_002976.3	RefSeq	gene	507965	508285	.	+	.	ID=gene530;Name=SERP_RS02680;gbkey=Gene;gene_biotype=protein_coding;locus_tag=SERP_RS02680;old_locus_tag=SE0523%2CSERP0523	88	80	83.9924	0.131941	0.873823	0.150993	0.879981	0.999764	SERP_RS02680	SE0523	SERP0523
sense	NC_002976.3	RefSeq	gene	508478	509542	.	-	.	ID=gene531;Name=SERP_RS02685;gbkey=Gene;gene_biotype=protein_coding;locus_tag=SERP_RS02685;old_locus_tag=SE0524%2CSERP0524	227	244	237.322	0.373634	0.82374	0.453582	0.65013	0.999764	SERP_RS02685	SE0524	SERP0524
sense	NC_002976.3	RefSeq	gene	509829	510074	.	+	.	ID=gene532;Name=SERP_RS02690;gbkey=Gene;gene_biotype=protein_coding;locus_tag=SERP_RS02690;old_locus_tag=SE0525%2CSERP0525	273.5	209.5	240.063	-0.114341	0.814379	-0.140403	0.888341	0.999764	SERP_RS02690	SE0525	SERP0525
sense	NC_002976.3	RefSeq	gene	510104	510463	.	+	.	ID=gene533;Name=SERP_RS02695;gbkey=Gene;gene_biotype=protein_coding;locus_tag=SERP_RS02695;old_locus_tag=SE0526%2CSERP0526	58.5	31.5	43.9806	-0.588535	0.97038	-0.6065	0.544183	0.999764	SERP_RS02695	SE0526	SERP0526
sense	NC_002976.3	RefSeq	gene	510733	511941	.	+	.	ID=gene534;Name=SERP_RS02700;gbkey=Gene;gene_biotype=protein_coding;locus_tag=SERP_RS02700;old_locus_tag=SE0527%2CSERP0527	2020	1308	1637.97	-0.357547	0.794402	-0.450083	0.652651	0.999764	SERP_RS02700	SE0527	SERP0527
sense	NC_002976.3	RefSeq	gene	512262	513743	.	+	.	ID=gene535;Name=SERP_RS02705;gbkey=Gene;gene_biotype=protein_coding;locus_tag=SERP_RS02705;old_locus_tag=SE0528%2CSERP0528	205	153.333	177.35	-0.152647	0.826784	-0.184628	0.853521	0.999764	SERP_RS02705	SE0528	SERP0528
sense	NC_002976.3	RefSeq	gene	513929	515245	.	+	.	ID=gene536;Name=SERP_RS02710;gbkey=Gene;gene_biotype=protein_coding;locus_tag=SERP_RS02710;old_locus_tag=SE0529%2CSERP0529	222.5	150.75	183.994	-0.286566	0.829425	-0.3455	0.729719	0.999764	SERP_RS02710	SE0529	SERP0529
sense	NC_002976.3	RefSeq	gene	515268	515642	.	+	.	ID=gene537;Name=SERP_RS02715;gbkey=Gene;gene_biotype=protein_coding;locus_tag=SERP_RS02715;old_locus_tag=SE0530%2CSERP0530	94	77.5	85.6271	0.000258173	0.871142	0.000296362	0.999764	0.999764	SERP_RS02715	SE0530	SERP0530
sense	NC_002976.3	RefSeq	gene	515701	516855	.	-	.	ID=gene538;Name=SERP_RS02720;gbkey=Gene;gene_biotype=protein_coding;locus_tag=SERP_RS02720;old_locus_tag=SE0531%2CSERP0531	26	35	31.0539	0.698287	1.03594	0.674062	0.500272	0.999764	SERP_RS02720	SE0531	SERP0531
sense	NC_002976.3	RefSeq	gene	517160	517516	.	-	.	ID=gene539;Name=SERP_RS02725;gbkey=Gene;gene_biotype=protein_coding;locus_tag=SERP_RS02725;old_locus_tag=SE0532%2CSERP0532	108.5	109	109.02	0.282741	0.857471	0.329739	0.741597	0.999764	SERP_RS02725	SE0532	SERP0532
sense	NC_002976.3	RefSeq	gene	517494	517787	.	-	.	ID=gene540;Name=SERP_RS02730;gbkey=Gene;gene_biotype=protein_coding;locus_tag=SERP_RS02730;old_locus_tag=SE0533%2CSERP0533	52	51.5	52.2269	0.269445	0.928779	0.290106	0.771735	0.999764	SERP_RS02730	SE0533	SERP0533
sense	NC_002976.3	RefSeq	gene	517787	518266	.	-	.	ID=gene541;Name=SERP_RS02735;gbkey=Gene;gene_biotype=protein_coding;locus_tag=SERP_RS02735;old_locus_tag=SE0534%2CSERP0534	56	54	55.1465	0.216977	0.920281	0.235773	0.813609	0.999764	SERP_RS02735	SE0534	SERP0534
sense	NC_002976.3	RefSeq	gene	518268	519764	.	-	.	ID=gene542;Name=SERP_RS02740;gbkey=Gene;gene_biotype=protein_coding;locus_tag=SERP_RS02740;old_locus_tag=SE0535%2CSERP0535	211.5	281	250.802	0.67595	0.843444	0.801418	0.42289	0.999764	SERP_RS02740	SE0535	SERP0535
sense	NC_002976.3	RefSeq	gene	519751	520098	.	-	.	ID=gene543;Name=SERP_RS02745;gbkey=Gene;gene_biotype=protein_coding;locus_tag=SERP_RS02745;old_locus_tag=SE0536%2CSERP0536	38	39.5	39.2637	0.343445	0.973896	0.35265	0.72435	0.999764	SERP_RS02745	SE0536	SERP0536
sense	NC_002976.3	RefSeq	gene	520098	520526	.	-	.	ID=gene544;Name=SERP_RS02750;gbkey=Gene;gene_biotype=protein_coding;locus_tag=SERP_RS02750;old_locus_tag=SE0537%2CSERP0537	60.5	100.5	82.2194	1.00641	0.933606	1.07798	0.281042	0.999764	SERP_RS02750	SE0537	SERP0537
sense	NC_002976.3	RefSeq	gene	520519	522924	.	-	.	ID=gene545;Name=SERP_RS02755;gbkey=Gene;gene_biotype=protein_coding;locus_tag=SERP_RS02755;old_locus_tag=SE0538%2CSERP0538	740.643	534	630.603	-0.203188	0.795702	-0.255357	0.798447	0.999764	SERP_RS02755	SE0538	SERP0538
sense	NC_002976.3	RefSeq	gene	523118	523498	.	-	.	ID=gene546;Name=SERP_RS02760;gbkey=Gene;gene_biotype=protein_coding;locus_tag=SERP_RS02760;old_locus_tag=SE0539%2CSERP0539	320	221	267.051	-0.26458	0.815234	-0.324545	0.745525	0.999764	SERP_RS02760	SE0539	SERP0539
sense	NC_002976.3	RefSeq	gene	523564	524157	.	+	.	ID=gene547;Name=SERP_RS02765;gbkey=Gene;gene_biotype=protein_coding;locus_tag=SERP_RS02765;old_locus_tag=SE0540%2CSERP0540	1130	616	852.775	-0.605874	0.816195	-0.742315	0.457896	0.999764	SERP_RS02765	SE0540	SERP0540
sense	NC_002976.3	RefSeq	gene	524454	524834	.	+	.	ID=gene548;Name=SERP_RS02770;gbkey=Gene;gene_biotype=protein_coding;locus_tag=SERP_RS02770;old_locus_tag=SE0541%2CSERP0541	9189	4944.5	6898.84	-0.624782	0.809756	-0.771568	0.44037	0.999764	SERP_RS02770	SE0541	SERP0541
sense	NC_002976.3	RefSeq	gene	525155	526282	.	+	.	ID=gene549;Name=SERP_RS02775;gbkey=Gene;gene_biotype=protein_coding;locus_tag=SERP_RS02775;old_locus_tag=SE0542%2CSERP0542	1408.89	1696	1572.69	0.53691	0.806318	0.665879	0.505489	0.999764	SERP_RS02775	SE0542	SERP0542
sense	NC_002976.3	RefSeq	gene	526565	526837	.	+	.	ID=gene550;Name=SERP_RS02780;gbkey=Gene;gene_biotype=protein_coding;locus_tag=SERP_RS02780	33.9998	23.9145	28.6589	-0.233055	1.03212	-0.225802	0.821356	0.999764	SERP_RS02780	-	-
sense	NC_002976.3	RefSeq	gene	526891	527233	.	+	.	ID=gene551;Name=SERP_RS12640;gbkey=Gene;gene_biotype=pseudogene;locus_tag=SERP_RS12640;pseudo=true	9.42857	26.2579	18.3713	1.79996	1.28001	1.4062	0.159664	0.999764	SERP_RS12640	-	-
sense	NC_002976.3	RefSeq	gene	527330	528529	.	-	.	ID=gene552;Name=SERP_RS02790;gbkey=Gene;gene_biotype=protein_coding;locus_tag=SERP_RS02790;old_locus_tag=SE0544%2CSERP0544	587.423	641.318	619.204	0.396409	0.804534	0.492719	0.622211	0.999764	SERP_RS02790	SE0544	SERP0544
sense	NC_002976.3	RefSeq	gene	529033	530223	.	+	.	ID=gene553;Name=SERP_RS02795;gbkey=Gene;gene_biotype=protein_coding;locus_tag=SERP_RS02795;old_locus_tag=SE0545%2CSERP0545	152	322.5	245.983	1.35243	0.921379	1.46784	0.142148	0.999764	SERP_RS02795	SE0545	SERP0545
sense	NC_002976.3	RefSeq	gene	530332	531576	.	+	.	ID=gene554;Name=SERP_RS02800;gbkey=Gene;gene_biotype=protein_coding;locus_tag=SERP_RS02800;old_locus_tag=SE0546%2CSERP0546	409	798.167	624.322	1.23373	0.888975	1.38781	0.165194	0.999764	SERP_RS02800	SE0546	SERP0546
sense	NC_002976.3	RefSeq	gene	531768	532817	.	-	.	ID=gene555;Name=SERP_RS02805;gbkey=Gene;gene_biotype=protein_coding;locus_tag=SERP_RS02805;old_locus_tag=SE0547%2CSERP0547	12	10	10.9545	0.00641098	1.33391	0.00480616	0.996165	0.999764	SERP_RS02805	SE0547	SERP0547
sense	NC_002976.3	RefSeq	gene	532967	534358	.	-	.	ID=gene556;Name=SERP_RS02810;gbkey=Gene;gene_biotype=protein_coding;locus_tag=SERP_RS02810;old_locus_tag=SE0548%2CSERP0548	74	56	64.442	-0.132654	0.900452	-0.147319	0.88288	0.999764	SERP_RS02810	SE0548	SERP0548
sense	NC_002976.3	RefSeq	gene	534348	535553	.	-	.	ID=gene557;Name=SERP_RS02815;gbkey=Gene;gene_biotype=protein_coding;locus_tag=SERP_RS02815;old_locus_tag=SE0549%2CSERP0549	22.5	20	20.9981	0.131941	1.10563	0.119336	0.905009	0.999764	SERP_RS02815	SE0549	SERP0549
sense	NC_002976.3	RefSeq	gene	535900	537231	.	+	.	ID=gene558;Name=SERP_RS02820;gbkey=Gene;gene_biotype=protein_coding;locus_tag=SERP_RS02820;old_locus_tag=SE0550%2CSERP0550	1750	1389.17	1559.47	-0.0638626	0.785049	-0.0813486	0.935165	0.999764	SERP_RS02820	SE0550	SERP0550
sense	NC_002976.3	RefSeq	gene	537549	538124	.	+	.	ID=gene559;Name=SERP_RS02825;gbkey=Gene;gene_biotype=protein_coding;locus_tag=SERP_RS02825;old_locus_tag=SE0551%2CSERP0551	542.5	374	452.143	-0.265809	0.803002	-0.331019	0.74063	0.999764	SERP_RS02825	SE0551	SERP0551
sense	NC_002976.3	RefSeq	gene	538128	538649	.	+	.	ID=gene560;Name=SERP_RS02830;gbkey=Gene;gene_biotype=protein_coding;locus_tag=SERP_RS02830;old_locus_tag=SE0552%2CSERP0552	915	310	586.883	-1.29206	0.897698	-1.4393	0.150066	0.999764	SERP_RS02830	SE0552	SERP0552
sense	NC_002976.3	RefSeq	gene	538668	539243	.	+	.	ID=gene561;Name=SERP_RS02835;gbkey=Gene;gene_biotype=protein_coding;locus_tag=SERP_RS02835;old_locus_tag=SE0553%2CSERP0553	1533.5	631	1045	-1.01214	0.856726	-1.1814	0.237442	0.999764	SERP_RS02835	SE0553	SERP0553
sense	NC_002976.3	RefSeq	gene	539364	542843	.	+	.	ID=gene562;Name=SERP_RS02840;gbkey=Gene;gene_biotype=protein_coding;locus_tag=SERP_RS02840;old_locus_tag=SE0554%2CSERP0554	367.5	296.5	330.082	-0.0446635	0.804419	-0.0555227	0.955722	0.999764	SERP_RS02840	SE0554	SERP0554
sense	NC_002976.3	RefSeq	gene	542812	546486	.	+	.	ID=gene563;Name=SERP_RS02845;gbkey=Gene;gene_biotype=protein_coding;locus_tag=SERP_RS02845;old_locus_tag=SE0555%2CSERP0555	620	457.125	533.228	-0.170629	0.797133	-0.214053	0.830506	0.999764	SERP_RS02845	SE0555	SERP0555
sense	NC_002976.3	RefSeq	gene	546685	547590	.	+	.	ID=gene564;Name=SERP_RS02850;gbkey=Gene;gene_biotype=protein_coding;locus_tag=SERP_RS02850;old_locus_tag=SE0556%2CSERP0556	2491	1272.5	1832.71	-0.70018	0.819787	-0.854099	0.39305	0.999764	SERP_RS02850	SE0556	SERP0556
sense	NC_002976.3	RefSeq	gene	547948	548349	.	+	.	ID=gene565;Name=SERP_RS02855;gbkey=Gene;gene_biotype=protein_coding;locus_tag=SERP_RS02855;old_locus_tag=SE0557%2CSERP0557	1412	464	897.765	-1.3361	0.89949	-1.48539	0.13744	0.999764	SERP_RS02855	SE0557	SERP0557
sense	NC_002976.3	RefSeq	gene	548671	549870	.	+	.	ID=gene566;Name=SERP_RS02860;gbkey=Gene;gene_biotype=protein_coding;locus_tag=SERP_RS02860;old_locus_tag=SE0558%2CSERP0558	597.132	658.255	633.09	0.409802	0.805043	0.509043	0.610722	0.999764	SERP_RS02860	SE0558	SERP0558
sense	NC_002976.3	RefSeq	gene	550615	551931	.	-	.	ID=gene567;Name=SERP_RS02870;gbkey=Gene;gene_biotype=protein_coding;locus_tag=SERP_RS02870;old_locus_tag=SE0560%2CSERP0560	406	326	363.856	-0.0471626	0.802163	-0.0587943	0.953116	0.999764	SERP_RS02870	SE0560	SERP0560
sense	NC_002976.3	RefSeq	gene	552009	552830	.	-	.	ID=gene568;Name=SERP_RS02875;gbkey=Gene;gene_biotype=protein_coding;locus_tag=SERP_RS02875;old_locus_tag=SE0561%2CSERP0561	381	225	297.028	-0.49042	0.824506	-0.594806	0.551973	0.999764	SERP_RS02875	SE0561	SERP0561
sense	NC_002976.3	RefSeq	gene	552943	553251	.	+	.	ID=gene569;Name=SERP_RS02880;gbkey=Gene;gene_biotype=protein_coding;locus_tag=SERP_RS02880;old_locus_tag=SE0562%2CSERP0562	1272.11	615	916.896	-0.778994	0.831766	-0.936555	0.348988	0.999764	SERP_RS02880	SE0562	SERP0562
sense	NC_002976.3	RefSeq	gene	553646	555469	.	+	.	ID=gene570;Name=SERP_RS02885;gbkey=Gene;gene_biotype=protein_coding;locus_tag=SERP_RS02885;old_locus_tag=SE0563%2CSERP0563	264.125	226.2	244.292	0.0452298	0.812928	0.0556382	0.95563	0.999764	SERP_RS02885	SE0563	SERP0563
sense	NC_002976.3	RefSeq	gene	555678	558287	.	+	.	ID=gene571;Name=SERP_RS02890;gbkey=Gene;gene_biotype=protein_coding;locus_tag=SERP_RS02890;old_locus_tag=SE0564%2CSERP0564	197.5	233.667	218.626	0.510453	0.834818	0.611454	0.540899	0.999764	SERP_RS02890	SE0564	SERP0564
sense	NC_002976.3	RefSeq	gene	558568	559767	.	+	.	ID=gene572;Name=SERP_RS02895;gbkey=Gene;gene_biotype=protein_coding;locus_tag=SERP_RS02895;old_locus_tag=SE0565%2CSERP0565	589.246	647.727	623.957	0.407171	0.805069	0.505759	0.613026	0.999764	SERP_RS02895	SE0565	SERP0565
sense	NC_002976.3	RefSeq	gene	560026	560220	.	-	.	ID=gene573;Name=SERP_RS02900;gbkey=Gene;gene_biotype=protein_coding;locus_tag=SERP_RS02900;old_locus_tag=SE0566%2CSERP0566	11949	8687	10210.5	-0.190513	0.783072	-0.24329	0.807781	0.999764	SERP_RS02900	SE0566	SERP0566
sense	NC_002976.3	RefSeq	gene	560502	561443	.	+	.	ID=gene574;Name=SERP_RS02905;gbkey=Gene;gene_biotype=protein_coding;locus_tag=SERP_RS02905;old_locus_tag=SE0567%2CSERP0567	171	185	179.431	0.382974	0.834728	0.4588	0.646378	0.999764	SERP_RS02905	SE0567	SERP0567
sense	NC_002976.3	RefSeq	gene	561455	562699	.	+	.	ID=gene575;Name=SERP_RS02910;gbkey=Gene;gene_biotype=protein_coding;locus_tag=SERP_RS02910;old_locus_tag=SE0568%2CSERP0568	307	248	275.952	-0.0384535	0.809161	-0.0475226	0.962097	0.999764	SERP_RS02910	SE0568	SERP0568
sense	NC_002976.3	RefSeq	gene	562770	563141	.	-	.	ID=gene576;Name=SERP_RS02915;gbkey=Gene;gene_biotype=protein_coding;locus_tag=SERP_RS02915;old_locus_tag=SE0569%2CSERP0569	131.2	83	105.222	-0.388938	0.865326	-0.44947	0.653092	0.999764	SERP_RS02915	SE0569	SERP0569
sense	NC_002976.3	RefSeq	gene	563383	564309	.	+	.	ID=gene577;Name=SERP_RS02920;gbkey=Gene;gene_biotype=protein_coding;locus_tag=SERP_RS02920;old_locus_tag=SE0570%2CSERP0570	147.5	147	148.097	0.259664	0.838277	0.309759	0.756745	0.999764	SERP_RS02920	SE0570	SERP0570
sense	NC_002976.3	RefSeq	gene	564309	565379	.	+	.	ID=gene578;Name=SERP_RS02925;gbkey=Gene;gene_biotype=protein_coding;locus_tag=SERP_RS02925;old_locus_tag=SE0571%2CSERP0571	45	89	69.3497	1.25332	0.976883	1.28298	0.199498	0.999764	SERP_RS02925	SE0571	SERP0571
sense	NC_002976.3	RefSeq	gene	565394	566473	.	+	.	ID=gene579;Name=SERP_RS02930;gbkey=Gene;gene_biotype=protein_coding;locus_tag=SERP_RS02930;old_locus_tag=SE0572%2CSERP0572	23.5	37	31.2409	0.893935	1.05009	0.851297	0.394604	0.999764	SERP_RS02930	SE0572	SERP0572
sense	NC_002976.3	RefSeq	gene	566466	567404	.	+	.	ID=gene580;Name=SERP_RS02935;gbkey=Gene;gene_biotype=protein_coding;locus_tag=SERP_RS02935;old_locus_tag=SE0573%2CSERP0573	24	31	27.9473	0.638678	1.05391	0.60601	0.544508	0.999764	SERP_RS02935	SE0573	SERP0573
sense	NC_002976.3	RefSeq	gene	567431	569074	.	+	.	ID=gene581;Name=SERP_RS02940;gbkey=Gene;gene_biotype=protein_coding;locus_tag=SERP_RS02940;old_locus_tag=SE0574%2CSERP0574	126	126.5	126.55	0.269445	0.847403	0.317965	0.750511	0.999764	SERP_RS02940	SE0574	SERP0574
sense	NC_002976.3	RefSeq	gene	569129	570118	.	-	.	ID=gene582;Name=SERP_RS02945;gbkey=Gene;gene_biotype=protein_coding;locus_tag=SERP_RS02945;old_locus_tag=SE0575%2CSERP0575	654	511.5	578.904	-0.0837015	0.794223	-0.105388	0.916068	0.999764	SERP_RS02945	SE0575	SERP0575
sense	NC_002976.3	RefSeq	gene	570409	570804	.	+	.	ID=gene583;Name=SERP_RS02950;gbkey=Gene;gene_biotype=protein_coding;locus_tag=SERP_RS02950;old_locus_tag=SE0576%2CSERP0576	22613.2	16224	19204.5	-0.209576	0.783288	-0.267559	0.789039	0.999764	SERP_RS02950	SE0576	SERP0576
sense	NC_002976.3	RefSeq	gene	571097	572296	.	-	.	ID=gene584;Name=SERP_RS02955;gbkey=Gene;gene_biotype=protein_coding;locus_tag=SERP_RS02955;old_locus_tag=SE0577%2CSERP0577	115.335	222.96	174.787	1.22485	0.915915	1.3373	0.181124	0.999764	SERP_RS02955	SE0577	SERP0577
sense	NC_002976.3	RefSeq	gene	572719	573441	.	+	.	ID=gene585;Name=SERP_RS02960;gbkey=Gene;gene_biotype=protein_coding;locus_tag=SERP_RS02960;old_locus_tag=SE0578%2CSERP0578	2264	836	1489.99	-1.16785	0.87408	-1.33609	0.181519	0.999764	SERP_RS02960	SE0578	SERP0578
sense	NC_002976.3	RefSeq	gene	573531	574517	.	+	.	ID=gene586;Name=SERP_RS02965;gbkey=Gene;gene_biotype=protein_coding;locus_tag=SERP_RS02965;old_locus_tag=SE0579%2CSERP0579	13.6667	26.3333	20.6484	1.16253	1.17073	0.992998	0.320711	0.999764	SERP_RS02965	SE0579	SERP0579
sense	NC_002976.3	RefSeq	gene	574567	576375	.	+	.	ID=gene587;Name=SERP_RS02970;gbkey=Gene;gene_biotype=protein_coding;locus_tag=SERP_RS02970;old_locus_tag=SE0580%2CSERP0580	880	519	685.672	-0.492323	0.809619	-0.608093	0.543126	0.999764	SERP_RS02970	SE0580	SERP0580
sense	NC_002976.3	RefSeq	gene	576839	577615	.	-	.	ID=gene588;Name=SERP_RS02975;gbkey=Gene;gene_biotype=protein_coding;locus_tag=SERP_RS02975;old_locus_tag=SE0581%2CSERP0581	775.5	851	820.556	0.402548	0.801741	0.502092	0.615603	0.999764	SERP_RS02975	SE0581	SERP0581
sense	NC_002976.3	RefSeq	gene	577659	578024	.	-	.	ID=gene589;Name=SERP_RS02980;gbkey=Gene;gene_biotype=protein_coding;locus_tag=SERP_RS02980;old_locus_tag=SE0582%2CSERP0582	4057	2751	3357.79	-0.291011	0.788549	-0.369046	0.712093	0.999764	SERP_RS02980	SE0582	SERP0582
sense	NC_002976.3	RefSeq	gene	578106	578696	.	-	.	ID=gene590;Name=SERP_RS02985;gbkey=Gene;gene_biotype=protein_coding;locus_tag=SERP_RS02985;old_locus_tag=SE0583%2CSERP0583	253.5	158	202.41	-0.415459	0.832003	-0.499348	0.617535	0.999764	SERP_RS02985	SE0583	SERP0583
sense	NC_002976.3	RefSeq	gene	578981	579328	.	+	.	ID=gene591;Name=SERP_RS02990;gbkey=Gene;gene_biotype=protein_coding;locus_tag=SERP_RS02990;old_locus_tag=SE0585%2CSERP0585	279	174.5	222.579	-0.411732	0.828306	-0.497078	0.619134	0.999764	SERP_RS02990	SE0585	SERP0585
sense	NC_002976.3	RefSeq	gene	579345	579980	.	+	.	ID=gene592;Name=SERP_RS02995;gbkey=Gene;gene_biotype=protein_coding;locus_tag=SERP_RS02995;old_locus_tag=SE0586%2CSERP0586	66.5	57.5	61.8965	0.0830316	0.904051	0.091844	0.926822	0.999764	SERP_RS02995	SE0586	SERP0586
sense	NC_002976.3	RefSeq	gene	579994	580803	.	+	.	ID=gene593;Name=SERP_RS03000;gbkey=Gene;gene_biotype=protein_coding;locus_tag=SERP_RS03000;old_locus_tag=SE0587%2CSERP0587	207.5	242	227.572	0.487868	0.831911	0.586442	0.557578	0.999764	SERP_RS03000	SE0587	SERP0587
sense	NC_002976.3	RefSeq	gene	580800	581654	.	+	.	ID=gene594;Name=SERP_RS03005;gbkey=Gene;gene_biotype=protein_coding;locus_tag=SERP_RS03005;old_locus_tag=SE0588%2CSERP0588	85	150.5	121.052	1.08887	0.916581	1.18797	0.234845	0.999764	SERP_RS03005	SE0588	SERP0588
sense	NC_002976.3	RefSeq	gene	581679	583064	.	+	.	ID=gene595;Name=SERP_RS03010;gbkey=Gene;gene_biotype=protein_coding;locus_tag=SERP_RS03010;old_locus_tag=SE0589%2CSERP0589	197	168	181.94	0.0397105	0.824006	0.048192	0.961563	0.999764	SERP_RS03010	SE0589	SERP0589
sense	NC_002976.3	RefSeq	gene	583074	584918	.	+	.	ID=gene596;Name=SERP_RS03015;gbkey=Gene;gene_biotype=protein_coding;locus_tag=SERP_RS03015;old_locus_tag=SE0590%2CSERP0590	265	199.5	230.475	-0.136547	0.816175	-0.167301	0.867133	0.999764	SERP_RS03015	SE0590	SERP0590
sense	NC_002976.3	RefSeq	gene	585179	585364	.	+	.	ID=gene597;Name=SERP_RS12645;gbkey=Gene;gene_biotype=pseudogene;locus_tag=SERP_RS12645;pseudo=true	12	4	7.66084	-1.31551	1.59725	-0.823612	0.41016	0.999764	SERP_RS12645	-	-
sense	NC_002976.3	RefSeq	gene	585628	586251	.	+	.	ID=gene598;Name=SERP_RS03020;gbkey=Gene;gene_biotype=protein_coding;locus_tag=SERP_RS03020;old_locus_tag=SE0591%2CSERP0591	40.2	19	28.6468	-0.804554	1.06426	-0.755974	0.449665	0.999764	SERP_RS03020	SE0591	SERP0591
sense	NC_002976.3	RefSeq	gene	586312	586575	.	+	.	ID=gene599;Name=SERP_RS03025;gbkey=Gene;gene_biotype=protein_coding;locus_tag=SERP_RS03025;old_locus_tag=SE0592%2CSERP0592	25	22	23.4623	0.0850203	1.07588	0.0790239	0.937014	0.999764	SERP_RS03025	SE0592	SERP0592
sense	NC_002976.3	RefSeq	gene	586950	587051	.	-	.	ID=gene600;Name=SERP_RS13305;gbkey=Gene;gene_biotype=pseudogene;locus_tag=SERP_RS13305;partial=true;pseudo=true;start_range=.,586950	1	2	1.5533	1.26943	3.03767	0.417896	0.676023	0.999764	SERP_RS13305	-	-
sense	NC_002976.3	RefSeq	gene	587143	587647	.	+	.	ID=gene601;Name=SERP_RS03035;gbkey=Gene;gene_biotype=pseudogene;locus_tag=SERP_RS03035;pseudo=true	4	5	4.56639	0.591372	1.85554	0.318707	0.749949	0.999764	SERP_RS03035	-	-
sense	NC_002976.3	RefSeq	gene	587654	587803	.	+	.	ID=gene602;Name=SERP_RS12655;gbkey=Gene;gene_biotype=protein_coding;locus_tag=SERP_RS12655	7	4	5.38372	-0.537907	1.74393	-0.308445	0.757743	0.999764	SERP_RS12655	-	-
sense	NC_002976.3	RefSeq	gene	587880	588125	.	+	.	ID=gene603;Name=SERP_RS03040;gbkey=Gene;gene_biotype=protein_coding;locus_tag=SERP_RS03040	1	13	7.59165	3.96986	2.17428	1.82583	0.0678764	0.999764	SERP_RS03040	-	-
sense	NC_002976.3	RefSeq	gene	588134	588511	.	+	.	ID=gene604;Name=SERP_RS03045;gbkey=Gene;gene_biotype=protein_coding;locus_tag=SERP_RS03045	6	4	4.9283	-0.315515	1.79483	-0.175792	0.860458	0.999764	SERP_RS03045	-	-
sense	NC_002976.3	RefSeq	gene	588876	590888	.	+	.	ID=gene605;Name=SERP_RS03050;gbkey=Gene;gene_biotype=protein_coding;locus_tag=SERP_RS03050;old_locus_tag=SE0595%2CSERP0595	138.25	117	127.074	0.0312851	0.842416	0.0371374	0.970375	0.999764	SERP_RS03050	SE0595	SERP0595
sense	NC_002976.3	RefSeq	gene	591125	591226	.	+	.	ID=gene606;Name=SERP_RS12660;gbkey=Gene;gene_biotype=protein_coding;locus_tag=SERP_RS12660;old_locus_tag=SERP0597	35	32	33.5059	0.140162	0.997331	0.140537	0.888236	0.999764	SERP_RS12660	SERP0597	SERP0597
sense	NC_002976.3	RefSeq	gene	591384	591903	.	-	.	ID=gene607;Name=SERP_RS12665;gbkey=Gene;gene_biotype=pseudogene;locus_tag=SERP_RS12665;pseudo=true	3	11	7.40461	2.14391	1.7185	1.24754	0.212198	0.999764	SERP_RS12665	-	-
sense	NC_002976.3	RefSeq	gene	592218	592433	.	+	.	ID=gene608;Name=SERP_RS12670;gbkey=Gene;gene_biotype=protein_coding;locus_tag=SERP_RS12670	2.5	2.5	2.00873	0.269444	2.62275	0.102733	0.918175	0.999764	SERP_RS12670	-	-
sense	NC_002976.3	RefSeq	gene	592390	592878	.	+	.	ID=gene609;Name=SERP_RS03065;gbkey=Gene;gene_biotype=protein_coding;locus_tag=SERP_RS03065;old_locus_tag=SE0600%2CSERP0600	20.6667	6.66667	13.4065	-1.31551	1.33559	-0.984968	0.32464	0.999764	SERP_RS03065	SE0600	SERP0600
sense	NC_002976.3	RefSeq	gene	593100	593870	.	+	.	ID=gene610;Name=SERP_RS03070;gbkey=Gene;gene_biotype=protein_coding;locus_tag=SERP_RS03070;old_locus_tag=SE0601%2CSERP0601	937.5	329	607.788	-1.24205	0.890666	-1.39452	0.16316	0.999764	SERP_RS03070	SE0601	SERP0601
sense	NC_002976.3	RefSeq	gene	594267	595385	.	-	.	ID=gene611;Name=SERP_RS03075;gbkey=Gene;gene_biotype=protein_coding;locus_tag=SERP_RS03075;old_locus_tag=SE0602%2CSERP0602	955	698	818.089	-0.182828	0.792126	-0.230807	0.817465	0.999764	SERP_RS03075	SE0602	SERP0602
sense	NC_002976.3	RefSeq	gene	595577	596332	.	+	.	ID=gene612;Name=SERP_RS03080;gbkey=Gene;gene_biotype=protein_coding;locus_tag=SERP_RS03080;old_locus_tag=SE0603%2CSERP0603	376	320.143	346.9	0.0367843	0.80316	0.0457995	0.96347	0.999764	SERP_RS03080	SE0603	SERP0603
sense	NC_002976.3	RefSeq	gene	596485	596994	.	+	.	ID=gene613;Name=SERP_RS03085;gbkey=Gene;gene_biotype=protein_coding;locus_tag=SERP_RS03085;old_locus_tag=SE0604%2CSERP0604	2623	1674	2113.5	-0.378472	0.794447	-0.476397	0.633792	0.999764	SERP_RS03085	SE0604	SERP0604
sense	NC_002976.3	RefSeq	gene	597258	598451	.	-	.	ID=gene614;Name=SERP_RS03090;gbkey=Gene;gene_biotype=protein_coding;locus_tag=SERP_RS03090;old_locus_tag=SE0605%2CSERP0605	509.5	483.5	497.953	0.193955	0.798782	0.242813	0.80815	0.999764	SERP_RS03090	SE0605	SERP0605
sense	NC_002976.3	RefSeq	gene	598429	599604	.	-	.	ID=gene615;Name=SERP_RS03095;gbkey=Gene;gene_biotype=protein_coding;locus_tag=SERP_RS03095;old_locus_tag=SE0606%2CSERP0606	1400	824.5	1089.92	-0.495265	0.805524	-0.614835	0.538664	0.999764	SERP_RS03095	SE0606	SERP0606
sense	NC_002976.3	RefSeq	gene	600125	601609	.	+	.	ID=gene616;Name=SERP_RS03100;gbkey=Gene;gene_biotype=protein_coding;locus_tag=SERP_RS03100;old_locus_tag=SE0607%2CSERP0607	355	285.643	318.672	-0.0423588	0.805278	-0.0526014	0.95805	0.999764	SERP_RS03100	SE0607	SERP0607
sense	NC_002976.3	RefSeq	gene	601599	601844	.	+	.	ID=gene617;Name=SERP_RS03105;gbkey=Gene;gene_biotype=protein_coding;locus_tag=SERP_RS03105;old_locus_tag=SE0608%2CSERP0608	29	18.5	23.0882	-0.41861	1.0901	-0.384012	0.70097	0.999764	SERP_RS03105	SE0608	SERP0608
sense	NC_002976.3	RefSeq	gene	601848	603410	.	+	.	ID=gene618;Name=SERP_RS03110;gbkey=Gene;gene_biotype=protein_coding;locus_tag=SERP_RS03110;old_locus_tag=SE0609%2CSERP0609	1002.33	727	855.413	-0.19341	0.791995	-0.244206	0.807072	0.999764	SERP_RS03110	SE0609	SERP0609
sense	NC_002976.3	RefSeq	gene	603719	604525	.	+	.	ID=gene619;Name=SERP_RS03115;gbkey=Gene;gene_biotype=protein_coding;locus_tag=SERP_RS03115;old_locus_tag=SE0610%2CSERP0610	156	83	116.608	-0.640917	0.875178	-0.732328	0.463969	0.999764	SERP_RS03115	SE0610	SERP0610
sense	NC_002976.3	RefSeq	gene	604736	606493	.	+	.	ID=gene620;Name=SERP_RS03120;gbkey=Gene;gene_biotype=protein_coding;locus_tag=SERP_RS03120;old_locus_tag=SE0611%2CSERP0611	557	619.5	594.014	0.424036	0.806732	0.525622	0.599151	0.999764	SERP_RS03120	SE0611	SERP0611
sense	NC_002976.3	RefSeq	gene	606511	607869	.	+	.	ID=gene621;Name=SERP_RS03125;gbkey=Gene;gene_biotype=protein_coding;locus_tag=SERP_RS03125;old_locus_tag=SE0612%2CSERP0612	694.182	416.5	544.423	-0.468906	0.811001	-0.578182	0.563141	0.999764	SERP_RS03125	SE0612	SERP0612
sense	NC_002976.3	RefSeq	gene	607963	609513	.	+	.	ID=gene622;Name=SERP_RS03130;gbkey=Gene;gene_biotype=protein_coding;locus_tag=SERP_RS03130;old_locus_tag=SE0613%2CSERP0613	471	574	529.596	0.554769	0.817455	0.678654	0.497357	0.999764	SERP_RS03130	SE0613	SERP0613
sense	NC_002976.3	RefSeq	gene	609616	610218	.	-	.	ID=gene623;Name=SERP_RS03135;gbkey=Gene;gene_biotype=protein_coding;locus_tag=SERP_RS03135;old_locus_tag=SE0614%2CSERP0614	590.5	447.5	514.625	-0.127771	0.796706	-0.160374	0.872587	0.999764	SERP_RS03135	SE0614	SERP0614
sense	NC_002976.3	RefSeq	gene	610224	610409	.	-	.	ID=gene624;Name=SERP_RS03140;gbkey=Gene;gene_biotype=protein_coding;locus_tag=SERP_RS03140;old_locus_tag=SE0615%2CSERP0615	1291.5	192.5	693.803	-2.48098	1.06775	-2.32356	0.0201493	0.999764	SERP_RS03140	SE0615	SERP0615
sense	NC_002976.3	RefSeq	gene	610614	611600	.	+	.	ID=gene625;Name=SERP_RS03145;gbkey=Gene;gene_biotype=protein_coding;locus_tag=SERP_RS03145;old_locus_tag=SE0616%2CSERP0616	340.167	377	361.794	0.418475	0.8149	0.513529	0.607582	0.999764	SERP_RS03145	SE0616	SERP0616
sense	NC_002976.3	RefSeq	gene	611678	611896	.	-	.	ID=gene626;Name=SERP_RS03150;gbkey=Gene;gene_biotype=protein_coding;locus_tag=SERP_RS03150;old_locus_tag=SE0617%2CSERP0617	944	1045	1003.56	0.416089	0.800788	0.5196	0.603342	0.999764	SERP_RS03150	SE0617	SERP0617
sense	NC_002976.3	RefSeq	gene	612111	612686	.	+	.	ID=gene627;Name=SERP_RS03155;gbkey=Gene;gene_biotype=protein_coding;locus_tag=SERP_RS03155;old_locus_tag=SE0618%2CSERP0618	24	44	35.0835	1.14391	1.05272	1.08663	0.277202	0.999764	SERP_RS03155	SE0618	SERP0618
sense	NC_002976.3	RefSeq	gene	612868	612942	.	+	.	ID=gene628;Name=SERP_RS03160;gbkey=Gene;gene_biotype=tRNA;locus_tag=SERP_RS03160;old_locus_tag=SERP_tRNA-Asn-1	611.333	1023.33	839.829	1.01301	0.858348	1.18018	0.237928	0.999764	SERP_RS03160	SERP_tRNA-Asn-1	SERP_tRNA-Asn-1
sense	NC_002976.3	RefSeq	gene	612946	613034	.	+	.	ID=gene629;Name=SERP_RS03165;gbkey=Gene;gene_biotype=tRNA;locus_tag=SERP_RS03165;old_locus_tag=SERP_tRNA-Ser-2	205.333	788.5	525.927	2.21202	1.03063	2.14628	0.0318504	0.999764	SERP_RS03165	SERP_tRNA-Ser-2	SERP_tRNA-Ser-2
sense	NC_002976.3	RefSeq	gene	613745	613951	.	+	.	ID=gene630;Name=SERP_RS12680;gbkey=Gene;gene_biotype=protein_coding;locus_tag=SERP_RS12680	1.5	0	0.910846	-3.17319	4.05151	-0.783212	0.433503	0.999764	SERP_RS12680	-	-
sense	NC_002976.3	RefSeq	gene	613935	614075	.	+	.	ID=gene631;Name=SERP_RS13310;gbkey=Gene;gene_biotype=protein_coding;locus_tag=SERP_RS13310	0.5	0.5	0	NA	NA	NA	NA	NA	SERP_RS13310	-	-
sense	NC_002976.3	RefSeq	gene	614033	614284	.	+	.	ID=gene632;Name=SERP_RS03170;gbkey=Gene;gene_biotype=protein_coding;locus_tag=SERP_RS03170	0	0.5	0	NA	NA	NA	NA	NA	SERP_RS03170	-	-
sense	NC_002976.3	RefSeq	gene	614310	614465	.	+	.	ID=gene633;Name=SERP_RS12690;gbkey=Gene;gene_biotype=protein_coding;locus_tag=SERP_RS12690	2.5	1.5	2.00873	0.269444	2.62275	0.102733	0.918175	0.999764	SERP_RS12690	-	-
sense	NC_002976.3	RefSeq	gene	614486	614722	.	+	.	ID=gene634;Name=SERP_RS03175;gbkey=Gene;gene_biotype=protein_coding;locus_tag=SERP_RS03175	2.5	0.5	0.910846	-3.17319	4.05151	-0.783212	0.433503	0.999764	SERP_RS03175	-	-
sense	NC_002976.3	RefSeq	gene	614935	615276	.	+	.	ID=gene635;Name=SERP_RS03180;gbkey=Gene;gene_biotype=protein_coding;locus_tag=SERP_RS03180;old_locus_tag=SE0620%2CSERP0620	367.5	275.5	319.103	-0.145592	0.806724	-0.180473	0.856781	0.999764	SERP_RS03180	SE0620	SERP0620
sense	NC_002976.3	RefSeq	gene	615280	615896	.	+	.	ID=gene636;Name=SERP_RS03185;gbkey=Gene;gene_biotype=pseudogene;locus_tag=SERP_RS03185;pseudo=true	94.5	161.5	131.738	1.05471	0.90805	1.16151	0.245436	0.999764	SERP_RS03185	-	-
sense	NC_002976.3	RefSeq	gene	615966	616124	.	-	.	ID=gene637;Name=SERP_RS03190;gbkey=Gene;gene_biotype=protein_coding;locus_tag=SERP_RS03190;old_locus_tag=SE0622%2CSERP0622	7	12	9.77524	1.04705	1.43013	0.732138	0.464085	0.999764	SERP_RS03190	SE0622	SERP0622
sense	NC_002976.3	RefSeq	gene	616090	616333	.	+	.	ID=gene638;Name=SERP_RS12695;end_range=616333,.;gbkey=Gene;gene_biotype=pseudogene;locus_tag=SERP_RS12695;partial=true;pseudo=true;start_range=.,616090	41	44	42.8257	0.371324	0.960941	0.386417	0.699188	0.999764	SERP_RS12695	-	-
sense	NC_002976.3	RefSeq	gene	616775	616990	.	-	.	ID=gene639;Name=SERP_RS03195;gbkey=Gene;gene_biotype=protein_coding;locus_tag=SERP_RS03195;old_locus_tag=SE0624%2CSERP0624	105	63	82.4026	-0.46752	0.889037	-0.525873	0.598977	0.999764	SERP_RS03195	SE0624	SERP0624
sense	NC_002976.3	RefSeq	gene	617006	617098	.	+	.	ID=gene640;Name=SERP_RS13315;gbkey=Gene;gene_biotype=protein_coding;locus_tag=SERP_RS13315;old_locus_tag=SE0625%2CSERP0625	5	3	3.92394	-0.467517	1.97733	-0.236439	0.813092	0.999764	SERP_RS13315	SE0625	SERP0625
sense	NC_002976.3	RefSeq	gene	617221	617778	.	+	.	ID=gene641;Name=SERP_RS03200;gbkey=Gene;gene_biotype=protein_coding;locus_tag=SERP_RS03200;old_locus_tag=SE0626%2CSERP0626	200	109	150.919	-0.606226	0.857961	-0.706589	0.479822	0.999764	SERP_RS03200	SE0626	SERP0626
sense	NC_002976.3	RefSeq	gene	617899	618048	.	+	.	ID=gene642;Name=SERP_RS12700;gbkey=Gene;gene_biotype=pseudogene;locus_tag=SERP_RS12700;pseudo=true	77.25	158	121.8	1.30644	0.942929	1.38551	0.165896	0.999764	SERP_RS12700	-	-
sense	NC_002976.3	RefSeq	gene	618070	618225	.	+	.	ID=gene643;Name=SERP_RS12705;gbkey=Gene;gene_biotype=pseudogene;locus_tag=SERP_RS12705;pseudo=true	0.625	0.4	0.455423	-2.1732	5.20662	-0.417391	0.676392	0.999764	SERP_RS12705	-	-
sense	NC_002976.3	RefSeq	gene	618216	618284	.	+	.	ID=gene644;Name=SERP_RS12710;gbkey=Gene;gene_biotype=protein_coding;locus_tag=SERP_RS12710	8.125	13	10.7796	0.969883	1.37941	0.703114	0.481985	0.999764	SERP_RS12710	-	-
sense	NC_002976.3	RefSeq	gene	618425	619363	.	-	.	ID=gene645;Name=SERP_RS03205;gbkey=Gene;gene_biotype=protein_coding;locus_tag=SERP_RS03205;old_locus_tag=SE0627%2CSERP0627	803	733	768.078	0.137858	0.791627	0.174146	0.861751	0.999764	SERP_RS03205	SE0627	SERP0627
sense	NC_002976.3	RefSeq	gene	619362	619457	.	+	.	ID=gene646;Name=SERP_RS13320;gbkey=Gene;gene_biotype=protein_coding;locus_tag=SERP_RS13320;old_locus_tag=SE0628%2CSERP0628	11.5	11.5	12.0524	0.269445	1.29575	0.207945	0.835272	0.999764	SERP_RS13320	SE0628	SERP0628
sense	NC_002976.3	RefSeq	gene	619542	620903	.	+	.	ID=gene647;Name=SERP_RS03210;gbkey=Gene;gene_biotype=protein_coding;locus_tag=SERP_RS03210;old_locus_tag=SE0629%2CSERP0629	250	209.5	229.133	0.0179062	0.81497	0.0219716	0.982471	0.999764	SERP_RS03210	SE0629	SERP0629
sense	NC_002976.3	RefSeq	gene	620890	622563	.	+	.	ID=gene648;Name=SERP_RS03215;gbkey=Gene;gene_biotype=protein_coding;locus_tag=SERP_RS03215;old_locus_tag=SE0630%2CSERP0630	111.333	135.25	124.659	0.551844	0.863506	0.639074	0.522775	0.999764	SERP_RS03215	SE0630	SERP0630
sense	NC_002976.3	RefSeq	gene	622550	623353	.	+	.	ID=gene649;Name=SERP_RS03220;gbkey=Gene;gene_biotype=protein_coding;locus_tag=SERP_RS03220;old_locus_tag=SE0631%2CSERP0631	212	142.75	175.048	-0.298604	0.832089	-0.35886	0.7197	0.999764	SERP_RS03220	SE0631	SERP0631
sense	NC_002976.3	RefSeq	gene	623346	624164	.	+	.	ID=gene650;Name=SERP_RS03225;gbkey=Gene;gene_biotype=protein_coding;locus_tag=SERP_RS03225;old_locus_tag=SE0632%2CSERP0632	362.5	233.5	293.315	-0.360036	0.816992	-0.440685	0.659441	0.999764	SERP_RS03225	SE0632	SERP0632
sense	NC_002976.3	RefSeq	gene	624509	625693	.	-	.	ID=gene651;Name=SERP_RS03230;gbkey=Gene;gene_biotype=protein_coding;locus_tag=SERP_RS03230;old_locus_tag=SE0633%2CSERP0633	172	129	149.146	-0.145592	0.834954	-0.174372	0.861573	0.999764	SERP_RS03230	SE0633	SERP0633
sense	NC_002976.3	RefSeq	gene	625836	626843	.	-	.	ID=gene652;Name=SERP_RS03235;gbkey=Gene;gene_biotype=protein_coding;locus_tag=SERP_RS03235;old_locus_tag=SE0634%2CSERP0634	301.143	186.236	239.185	-0.425015	0.826655	-0.514139	0.607155	0.999764	SERP_RS03235	SE0634	SERP0634
sense	NC_002976.3	RefSeq	gene	626997	627416	.	+	.	ID=gene653;Name=SERP_RS03240;gbkey=Gene;gene_biotype=protein_coding;locus_tag=SERP_RS03240;old_locus_tag=SE0635%2CSERP0635	2551.33	2055	2289.86	-0.0424787	0.783173	-0.0542392	0.956745	0.999764	SERP_RS03240	SE0635	SERP0635
sense	NC_002976.3	RefSeq	gene	627656	631663	.	-	.	ID=gene654;Name=SERP_RS03245;gbkey=Gene;gene_biotype=protein_coding;locus_tag=SERP_RS03245;old_locus_tag=SE0636%2CSERP0636	2174.5	1215	1657.05	-0.569949	0.808743	-0.704735	0.480975	0.999764	SERP_RS03245	SE0636	SERP0636
sense	NC_002976.3	RefSeq	gene	631904	632326	.	-	.	ID=gene655;Name=SERP_RS03250;gbkey=Gene;gene_biotype=protein_coding;locus_tag=SERP_RS03250;old_locus_tag=SE0637%2CSERP0637	15	10	12.3207	-0.315517	1.29082	-0.24443	0.806898	0.999764	SERP_RS03250	SE0637	SERP0637
sense	NC_002976.3	RefSeq	gene	632900	633370	.	-	.	ID=gene656;Name=SERP_RS03255;gbkey=Gene;gene_biotype=protein_coding;locus_tag=SERP_RS03255;old_locus_tag=SE0639%2CSERP0639	733	305.5	501.801	-0.990835	0.861777	-1.14976	0.250243	0.999764	SERP_RS03255	SE0639	SERP0639
sense	NC_002976.3	RefSeq	gene	633418	634656	.	-	.	ID=gene657;Name=SERP_RS03260;gbkey=Gene;gene_biotype=protein_coding;locus_tag=SERP_RS03260;old_locus_tag=SE0640%2CSERP0640	899	349	601.005	-1.09565	0.87206	-1.25639	0.208974	0.999764	SERP_RS03260	SE0640	SERP0640
sense	NC_002976.3	RefSeq	gene	635463	636665	.	+	.	ID=gene658;Name=SERP_RS03265;gbkey=Gene;gene_biotype=protein_coding;locus_tag=SERP_RS03265;old_locus_tag=SE0641%2CSERP0641	590.5	355.583	464.122	-0.459392	0.812886	-0.565137	0.57198	0.999764	SERP_RS03265	SE0641	SERP0641
sense	NC_002976.3	RefSeq	gene	636822	637730	.	-	.	ID=gene659;Name=SERP_RS03270;gbkey=Gene;gene_biotype=protein_coding;locus_tag=SERP_RS03270;old_locus_tag=SE0642%2CSERP0642	311	226	265.697	-0.191147	0.812921	-0.235136	0.814104	0.999764	SERP_RS03270	SE0642	SERP0642
sense	NC_002976.3	RefSeq	gene	637917	638207	.	-	.	ID=gene660;Name=SERP_RS03275;gbkey=Gene;gene_biotype=protein_coding;locus_tag=SERP_RS03275;old_locus_tag=SE0643%2CSERP0643	80.5	198.5	145.124	1.57687	0.970562	1.6247	0.104226	0.999764	SERP_RS03275	SE0643	SERP0643
sense	NC_002976.3	RefSeq	gene	638204	638809	.	-	.	ID=gene661;Name=SERP_RS03280;gbkey=Gene;gene_biotype=protein_coding;locus_tag=SERP_RS03280;old_locus_tag=SE0644%2CSERP0644	126	113	119.414	0.112344	0.847021	0.132634	0.894483	0.999764	SERP_RS03280	SE0644	SERP0644
sense	NC_002976.3	RefSeq	gene	638799	640787	.	-	.	ID=gene662;Name=SERP_RS03285;gbkey=Gene;gene_biotype=protein_coding;locus_tag=SERP_RS03285;old_locus_tag=SE0645%2CSERP0645	415.5	478.833	452.398	0.472887	0.814026	0.580923	0.561292	0.999764	SERP_RS03285	SE0645	SERP0645
sense	NC_002976.3	RefSeq	gene	640787	641911	.	-	.	ID=gene663;Name=SERP_RS03290;gbkey=Gene;gene_biotype=protein_coding;locus_tag=SERP_RS03290;old_locus_tag=SE0646%2CSERP0646	835.917	935.5	894.542	0.432451	0.802776	0.538694	0.590098	0.999764	SERP_RS03290	SE0646	SERP0646
sense	NC_002976.3	RefSeq	gene	642450	642767	.	-	.	ID=gene664;Name=SERP_RS03295;gbkey=Gene;gene_biotype=protein_coding;locus_tag=SERP_RS03295;old_locus_tag=SE0647%2CSERP0647	1968	1126.14	1514.38	-0.536077	0.806515	-0.664683	0.506253	0.999764	SERP_RS03295	SE0647	SERP0647
sense	NC_002976.3	RefSeq	gene	643140	644000	.	-	.	ID=gene665;Name=SERP_RS03300;gbkey=Gene;gene_biotype=protein_coding;locus_tag=SERP_RS03300;old_locus_tag=SE0648%2CSERP0648	2638	609	1535.71	-1.84548	0.968808	-1.9049	0.0567932	0.999764	SERP_RS03300	SE0648	SERP0648
sense	NC_002976.3	RefSeq	gene	644205	644687	.	+	.	ID=gene666;Name=SERP_RS03305;gbkey=Gene;gene_biotype=protein_coding;locus_tag=SERP_RS03305;old_locus_tag=SE0649%2CSERP0649	1058.5	284	637.736	-1.62793	0.943393	-1.72561	0.0844174	0.999764	SERP_RS03305	SE0649	SERP0649
sense	NC_002976.3	RefSeq	gene	644674	645801	.	+	.	ID=gene667;Name=SERP_RS03310;gbkey=Gene;gene_biotype=protein_coding;locus_tag=SERP_RS03310;old_locus_tag=SE0650%2CSERP0650	261.5	62.5	153.355	-1.80978	1.00254	-1.80519	0.0710452	0.999764	SERP_RS03310	SE0650	SERP0650
sense	NC_002976.3	RefSeq	gene	645802	646506	.	+	.	ID=gene668;Name=SERP_RS03315;gbkey=Gene;gene_biotype=protein_coding;locus_tag=SERP_RS03315;old_locus_tag=SE0651%2CSERP0651	205	35	112.575	-2.28075	1.08751	-2.09722	0.0359741	0.999764	SERP_RS03315	SE0651	SERP0651
sense	NC_002976.3	RefSeq	gene	646506	646766	.	+	.	ID=gene669;Name=SERP_RS03320;gbkey=Gene;gene_biotype=protein_coding;locus_tag=SERP_RS03320;old_locus_tag=SE0652%2CSERP0652	98.5	20.5	55.6103	-2.02333	1.10775	-1.82652	0.0677712	0.999764	SERP_RS03320	SE0652	SERP0652
sense	NC_002976.3	RefSeq	gene	646768	647439	.	+	.	ID=gene670;Name=SERP_RS03325;gbkey=Gene;gene_biotype=protein_coding;locus_tag=SERP_RS03325;old_locus_tag=SE0653%2CSERP0653	87.5	51	68.0732	-0.517561	0.910445	-0.56847	0.569716	0.999764	SERP_RS03325	SE0653	SERP0653
sense	NC_002976.3	RefSeq	gene	647432	649621	.	+	.	ID=gene671;Name=SERP_RS03330;gbkey=Gene;gene_biotype=protein_coding;locus_tag=SERP_RS03330;old_locus_tag=SE0654%2CSERP0654	282.5	139.5	205.281	-0.740823	0.856489	-0.864953	0.387065	0.999764	SERP_RS03330	SE0654	SERP0654
sense	NC_002976.3	RefSeq	gene	649600	651084	.	+	.	ID=gene672;Name=SERP_RS03335;gbkey=Gene;gene_biotype=protein_coding;locus_tag=SERP_RS03335;old_locus_tag=SE0655%2CSERP0655	244.5	113	173.153	-0.841112	0.873191	-0.963263	0.335416	0.999764	SERP_RS03335	SE0655	SERP0655
sense	NC_002976.3	RefSeq	gene	651077	652108	.	+	.	ID=gene673;Name=SERP_RS03340;gbkey=Gene;gene_biotype=protein_coding;locus_tag=SERP_RS03340;old_locus_tag=SE0656%2CSERP0656	134	50.1429	88.4737	-1.15279	0.9464	-1.21808	0.223195	0.999764	SERP_RS03340	SE0656	SERP0656
sense	NC_002976.3	RefSeq	gene	652108	652674	.	+	.	ID=gene674;Name=SERP_RS03345;gbkey=Gene;gene_biotype=protein_coding;locus_tag=SERP_RS03345;old_locus_tag=SE0657%2CSERP0657	84.5	41.5	61.311	-0.730554	0.937494	-0.779263	0.435825	0.999764	SERP_RS03345	SE0657	SERP0657
sense	NC_002976.3	RefSeq	gene	652691	654169	.	+	.	ID=gene675;Name=SERP_RS03350;gbkey=Gene;gene_biotype=protein_coding;locus_tag=SERP_RS03350;old_locus_tag=SE0658%2CSERP0658	218	88	147.589	-1.03931	0.901761	-1.15253	0.249103	0.999764	SERP_RS03350	SE0658	SERP0658
sense	NC_002976.3	RefSeq	gene	654195	655436	.	+	.	ID=gene676;Name=SERP_RS03355;gbkey=Gene;gene_biotype=protein_coding;locus_tag=SERP_RS03355;old_locus_tag=SE0659%2CSERP0659	980.5	219	566.532	-1.8924	0.983112	-1.92491	0.0542406	0.999764	SERP_RS03355	SE0659	SERP0659
sense	NC_002976.3	RefSeq	gene	655569	656408	.	-	.	ID=gene677;Name=SERP_RS03360;gbkey=Gene;gene_biotype=protein_coding;locus_tag=SERP_RS03360;old_locus_tag=SE0660%2CSERP0660	518.5	530.5	526.847	0.302485	0.801987	0.37717	0.706047	0.999764	SERP_RS03360	SE0660	SERP0660
sense	NC_002976.3	RefSeq	gene	656368	657771	.	-	.	ID=gene678;Name=SERP_RS03365;gbkey=Gene;gene_biotype=protein_coding;locus_tag=SERP_RS03365;old_locus_tag=SE0661%2CSERP0661	264	413.5	347.493	0.918537	0.859726	1.06841	0.285337	0.999764	SERP_RS03365	SE0661	SERP0661
sense	NC_002976.3	RefSeq	gene	657785	658360	.	-	.	ID=gene679;Name=SERP_RS03370;gbkey=Gene;gene_biotype=protein_coding;locus_tag=SERP_RS03370;old_locus_tag=SE0662%2CSERP0662	407.5	230.5	312.069	-0.55749	0.828122	-0.673197	0.500822	0.999764	SERP_RS03370	SE0662	SERP0662
sense	NC_002976.3	RefSeq	gene	658883	660658	.	+	.	ID=gene680;Name=SERP_RS03375;gbkey=Gene;gene_biotype=protein_coding;locus_tag=SERP_RS03375;old_locus_tag=SE0663%2CSERP0663	840	6349.45	3867.78	3.18751	1.16017	2.74744	0.00600619	0.792484	SERP_RS03375	SE0663	SERP0663
sense	NC_002976.3	RefSeq	gene	661070	661204	.	-	.	ID=gene681;Name=SERP_RS03380;gbkey=Gene;gene_biotype=protein_coding;locus_tag=SERP_RS03380;old_locus_tag=SE0665%2CSERP0665	1073	2255	1726.53	1.34092	0.896295	1.49607	0.134635	0.999764	SERP_RS03380	SE0665	SERP0665
sense	NC_002976.3	RefSeq	gene	661356	662648	.	+	.	ID=gene682;Name=SERP_RS03385;gbkey=Gene;gene_biotype=protein_coding;locus_tag=SERP_RS03385;old_locus_tag=SE0666%2CSERP0666	3206.5	1325.33	2187.43	-1.00533	0.852241	-1.17964	0.238145	0.999764	SERP_RS03385	SE0666	SERP0666
sense	NC_002976.3	RefSeq	gene	662954	664126	.	+	.	ID=gene683;Name=SERP_RS03390;gbkey=Gene;gene_biotype=protein_coding;locus_tag=SERP_RS03390;old_locus_tag=SE0667%2CSERP0667	201.5	202.5	202.881	0.269445	0.82452	0.32679	0.743827	0.999764	SERP_RS03390	SE0667	SERP0667
sense	NC_002976.3	RefSeq	gene	664186	664725	.	+	.	ID=gene684;Name=SERP_RS03395;gbkey=Gene;gene_biotype=protein_coding;locus_tag=SERP_RS03395;old_locus_tag=SE0668%2CSERP0668	103.5	131.5	119.824	0.613399	0.870406	0.704727	0.48098	0.999764	SERP_RS03395	SE0668	SERP0668
sense	NC_002976.3	RefSeq	gene	664881	665147	.	+	.	ID=gene685;Name=SERP_RS03400;gbkey=Gene;gene_biotype=protein_coding;locus_tag=SERP_RS03400;old_locus_tag=SE0669%2CSERP0669	3002.5	2390.33	2679.15	-0.0594674	0.782783	-0.0759693	0.939444	0.999764	SERP_RS03400	SE0669	SERP0669
sense	NC_002976.3	RefSeq	gene	665150	666868	.	+	.	ID=gene686;Name=SERP_RS03405;gbkey=Gene;gene_biotype=protein_coding;locus_tag=SERP_RS03405;old_locus_tag=SE0670%2CSERP0670	1529	1401.5	1465.96	0.144343	0.786681	0.183484	0.854418	0.999764	SERP_RS03405	SE0670	SERP0670
sense	NC_002976.3	RefSeq	gene	667143	667379	.	-	.	ID=gene687;Name=SERP_RS03410;gbkey=Gene;gene_biotype=protein_coding;locus_tag=SERP_RS03410;old_locus_tag=SE0671%2CSERP0671	286	298	293.835	0.328742	0.815157	0.403287	0.686737	0.999764	SERP_RS03410	SE0671	SERP0671
sense	NC_002976.3	RefSeq	gene	667579	668934	.	+	.	ID=gene688;Name=SERP_RS03415;gbkey=Gene;gene_biotype=protein_coding;locus_tag=SERP_RS03415;old_locus_tag=SE0672%2CSERP0672	45	44.5	44.6474	0.237023	0.950085	0.249476	0.802993	0.999764	SERP_RS03415	SE0672	SERP0672
sense	NC_002976.3	RefSeq	gene	668931	669947	.	+	.	ID=gene689;Name=SERP_RS03420;gbkey=Gene;gene_biotype=protein_coding;locus_tag=SERP_RS03420;old_locus_tag=SE0673%2CSERP0673	7345.5	8549	8038.43	0.488243	0.798656	0.611331	0.540981	0.999764	SERP_RS03420	SE0673	SERP0673
sense	NC_002976.3	RefSeq	gene	670003	670662	.	+	.	ID=gene690;Name=SERP_RS03425;gbkey=Gene;gene_biotype=protein_coding;locus_tag=SERP_RS03425;old_locus_tag=SE0674%2CSERP0674	364.667	178.75	264.49	-0.758491	0.850026	-0.892315	0.372224	0.999764	SERP_RS03425	SE0674	SERP0674
sense	NC_002976.3	RefSeq	gene	671644	673326	.	-	.	ID=gene691;Name=SERP_RS03430;gbkey=Gene;gene_biotype=protein_coding;locus_tag=SERP_RS03430;old_locus_tag=SE0676%2CSERP0676	1202.5	1160.5	1184.19	0.218133	0.790075	0.276092	0.782478	0.999764	SERP_RS03430	SE0676	SERP0676
sense	NC_002976.3	RefSeq	gene	673326	673544	.	-	.	ID=gene692;Name=SERP_RS03435;gbkey=Gene;gene_biotype=protein_coding;locus_tag=SERP_RS03435;old_locus_tag=SE0677%2CSERP0677	502.5	412.5	454.786	-0.0155978	0.797542	-0.0195574	0.984396	0.999764	SERP_RS03435	SE0677	SERP0677
sense	NC_002976.3	RefSeq	gene	673977	674528	.	-	.	ID=gene693;Name=SERP_RS03440;gbkey=Gene;gene_biotype=protein_coding;locus_tag=SERP_RS03440;old_locus_tag=SE0678%2CSERP0678	1402	900	1132.55	-0.370044	0.7973	-0.464121	0.642561	0.999764	SERP_RS03440	SE0678	SERP0678
sense	NC_002976.3	RefSeq	gene	674711	675337	.	+	.	ID=gene694;Name=SERP_RS03445;gbkey=Gene;gene_biotype=protein_coding;locus_tag=SERP_RS03445;old_locus_tag=SE0679%2CSERP0679	1121.25	643	863.498	-0.53245	0.810185	-0.657195	0.511056	0.999764	SERP_RS03445	SE0679	SERP0679
sense	NC_002976.3	RefSeq	gene	675508	676620	.	+	.	ID=gene695;Name=SERP_RS03450;gbkey=Gene;gene_biotype=protein_coding;locus_tag=SERP_RS03450;old_locus_tag=SE0680%2CSERP0680	1884.33	1159.5	1494.79	-0.430228	0.799119	-0.538378	0.590316	0.999764	SERP_RS03450	SE0680	SERP0680
sense	NC_002976.3	RefSeq	gene	676624	677601	.	+	.	ID=gene696;Name=SERP_RS03455;gbkey=Gene;gene_biotype=protein_coding;locus_tag=SERP_RS03455;old_locus_tag=SE0681%2CSERP0681	619	791.5	716.668	0.625006	0.819405	0.762756	0.445609	0.999764	SERP_RS03455	SE0681	SERP0681
sense	NC_002976.3	RefSeq	gene	677732	679033	.	+	.	ID=gene697;Name=SERP_RS03460;gbkey=Gene;gene_biotype=protein_coding;locus_tag=SERP_RS03460;old_locus_tag=SE0682%2CSERP0682	466.583	542	510.208	0.484315	0.812847	0.595825	0.551292	0.999764	SERP_RS03460	SE0682	SERP0682
sense	NC_002976.3	RefSeq	gene	679038	680444	.	+	.	ID=gene698;Name=SERP_RS03465;gbkey=Gene;gene_biotype=protein_coding;locus_tag=SERP_RS03465;old_locus_tag=SE0683%2CSERP0683	1002.5	901.5	951.478	0.117762	0.789176	0.149222	0.881379	0.999764	SERP_RS03465	SE0683	SERP0683
sense	NC_002976.3	RefSeq	gene	680746	681024	.	+	.	ID=gene699;Name=SERP_RS03470;gbkey=Gene;gene_biotype=protein_coding;locus_tag=SERP_RS03470;old_locus_tag=SE0684%2CSERP0684	419	346	380.756	-0.00673307	0.800999	-0.00840584	0.993293	0.999764	SERP_RS03470	SE0684	SERP0684
sense	NC_002976.3	RefSeq	gene	681163	681702	.	+	.	ID=gene700;Name=SERP_RS03475;gbkey=Gene;gene_biotype=protein_coding;locus_tag=SERP_RS03475;old_locus_tag=SE0685%2CSERP0685	29	19	23.6371	-0.340608	1.08087	-0.315123	0.752668	0.999764	SERP_RS03475	SE0685	SERP0685
sense	NC_002976.3	RefSeq	gene	681714	682808	.	+	.	ID=gene701;Name=SERP_RS03480;gbkey=Gene;gene_biotype=protein_coding;locus_tag=SERP_RS03480;old_locus_tag=SE0686%2CSERP0686	29	25	26.9308	0.0553201	1.04251	0.0530644	0.957681	0.999764	SERP_RS03480	SE0686	SERP0686
sense	NC_002976.3	RefSeq	gene	682801	683604	.	+	.	ID=gene702;Name=SERP_RS03485;gbkey=Gene;gene_biotype=protein_coding;locus_tag=SERP_RS03485;old_locus_tag=SE0687%2CSERP0687	210.5	165.5	186.763	-0.0697611	0.823184	-0.0847454	0.932464	0.999764	SERP_RS03485	SE0687	SERP0687
sense	NC_002976.3	RefSeq	gene	683601	684422	.	+	.	ID=gene703;Name=SERP_RS03490;gbkey=Gene;gene_biotype=protein_coding;locus_tag=SERP_RS03490;old_locus_tag=SE0688%2CSERP0688	116	115.833	116.506	0.269445	0.852558	0.316043	0.75197	0.999764	SERP_RS03490	SE0688	SERP0688
sense	NC_002976.3	RefSeq	gene	684419	685492	.	+	.	ID=gene704;Name=SERP_RS03495;gbkey=Gene;gene_biotype=protein_coding;locus_tag=SERP_RS03495;old_locus_tag=SE0689%2CSERP0689	190	145.5	166.676	-0.110586	0.828802	-0.133429	0.893854	0.999764	SERP_RS03495	SE0689	SERP0689
sense	NC_002976.3	RefSeq	gene	685561	686712	.	+	.	ID=gene705;Name=SERP_RS03500;gbkey=Gene;gene_biotype=protein_coding;locus_tag=SERP_RS03500;old_locus_tag=SE0690%2CSERP0690	1562.5	869	1188.4	-0.57652	0.811157	-0.710738	0.477246	0.999764	SERP_RS03500	SE0690	SERP0690
sense	NC_002976.3	RefSeq	gene	687017	687553	.	+	.	ID=gene706;Name=SERP_RS03505;gbkey=Gene;gene_biotype=protein_coding;locus_tag=SERP_RS03505;old_locus_tag=SE0691%2CSERP0691	482	392	434.698	-0.0287343	0.798416	-0.0359891	0.971291	0.999764	SERP_RS03505	SE0691	SERP0691
sense	NC_002976.3	RefSeq	gene	687766	689127	.	-	.	ID=gene707;Name=SERP_RS03510;gbkey=Gene;gene_biotype=protein_coding;locus_tag=SERP_RS03510;old_locus_tag=SE0692%2CSERP0692	9627	5069.5	7167.48	-0.655653	0.812476	-0.806982	0.419677	0.999764	SERP_RS03510	SE0692	SERP0692
sense	NC_002976.3	RefSeq	gene	689242	689853	.	-	.	ID=gene708;Name=SERP_RS03515;gbkey=Gene;gene_biotype=protein_coding;locus_tag=SERP_RS03515;old_locus_tag=SE0693%2CSERP0693	5368.5	2321.5	3719.35	-0.939569	0.843082	-1.11445	0.265088	0.999764	SERP_RS03515	SE0693	SERP0693
sense	NC_002976.3	RefSeq	gene	690030	690851	.	+	.	ID=gene709;Name=SERP_RS03520;gbkey=Gene;gene_biotype=protein_coding;locus_tag=SERP_RS03520;old_locus_tag=SE0694%2CSERP0694	439	335	383.826	-0.120615	0.801953	-0.150401	0.880448	0.999764	SERP_RS03520	SE0694	SERP0694
sense	NC_002976.3	RefSeq	gene	691405	691596	.	-	.	ID=gene710;Name=SERP_RS03525;gbkey=Gene;gene_biotype=protein_coding;locus_tag=SERP_RS03525;old_locus_tag=SE0695%2CSERP0695	805	462	620.226	-0.53165	0.813713	-0.653363	0.513522	0.999764	SERP_RS03525	SE0695	SERP0695
sense	NC_002976.3	RefSeq	gene	691695	693542	.	+	.	ID=gene711;Name=SERP_RS03530;gbkey=Gene;gene_biotype=protein_coding;locus_tag=SERP_RS03530;old_locus_tag=SE0696%2CSERP0696	403.5	292.5	344.281	-0.198942	0.806261	-0.246746	0.805105	0.999764	SERP_RS03530	SE0696	SERP0696
sense	NC_002976.3	RefSeq	gene	693810	695009	.	+	.	ID=gene712;Name=SERP_RS03535;gbkey=Gene;gene_biotype=protein_coding;locus_tag=SERP_RS03535;old_locus_tag=SE0697%2CSERP0697	583.732	642.277	618.387	0.40605	0.805117	0.504336	0.614025	0.999764	SERP_RS03535	SE0697	SERP0697
sense	NC_002976.3	RefSeq	gene	695390	696059	.	+	.	ID=gene713;Name=SERP_RS13325;gbkey=Gene;gene_biotype=pseudogene;locus_tag=SERP_RS13325;old_locus_tag=SERP0698;pseudo=true	728.485	668.321	698.24	0.145355	0.792854	0.183331	0.854538	0.999764	SERP_RS13325	SERP0698	SERP0698
sense	NC_002976.3	RefSeq	gene	696078	696233	.	-	.	ID=gene714;Name=SERP_RS03550;gbkey=Gene;gene_biotype=protein_coding;locus_tag=SERP_RS03550;old_locus_tag=SE0699%2CSERP0699	69.5	122	98.8503	1.0709	0.927079	1.15513	0.248036	0.999764	SERP_RS03550	SE0699	SERP0699
sense	NC_002976.3	RefSeq	gene	696235	696717	.	-	.	ID=gene715;Name=SERP_RS03555;gbkey=Gene;gene_biotype=protein_coding;locus_tag=SERP_RS03555;old_locus_tag=SE0700%2CSERP0700	588.5	342	455.526	-0.512374	0.816878	-0.627235	0.530505	0.999764	SERP_RS03555	SE0700	SERP0700
sense	NC_002976.3	RefSeq	gene	696862	697137	.	+	.	ID=gene716;Name=SERP_RS03560;gbkey=Gene;gene_biotype=protein_coding;locus_tag=SERP_RS03560;old_locus_tag=SE0701%2CSERP0701	5500	3124	4219.72	-0.54659	0.803966	-0.679868	0.496588	0.999764	SERP_RS03560	SE0701	SERP0701
sense	NC_002976.3	RefSeq	gene	697539	698762	.	+	.	ID=gene717;Name=SERP_RS03565;gbkey=Gene;gene_biotype=protein_coding;locus_tag=SERP_RS03565;old_locus_tag=SE0703%2CSERP0703	1036	601.333	801.731	-0.516141	0.809669	-0.637472	0.523817	0.999764	SERP_RS03565	SE0703	SERP0703
sense	NC_002976.3	RefSeq	gene	699152	702607	.	+	.	ID=gene718;Name=SERP_RS03570;gbkey=Gene;gene_biotype=protein_coding;locus_tag=SERP_RS03570;old_locus_tag=SE0704%2CSERP0704	1414	718	1038.11	-0.70828	0.823788	-0.859785	0.389908	0.999764	SERP_RS03570	SE0704	SERP0704
sense	NC_002976.3	RefSeq	gene	702756	703664	.	-	.	ID=gene719;Name=SERP_RS03575;gbkey=Gene;gene_biotype=protein_coding;locus_tag=SERP_RS03575;old_locus_tag=SE0705%2CSERP0705	236	231	234.285	0.238551	0.81823	0.291545	0.770635	0.999764	SERP_RS03575	SE0705	SERP0705
sense	NC_002976.3	RefSeq	gene	703965	704876	.	+	.	ID=gene720;Name=SERP_RS03580;gbkey=Gene;gene_biotype=protein_coding;locus_tag=SERP_RS03580;old_locus_tag=SE0706%2CSERP0706	2188.5	1631	1891.79	-0.15441	0.785667	-0.196534	0.844192	0.999764	SERP_RS03580	SE0706	SERP0706
sense	NC_002976.3	RefSeq	gene	704902	705363	.	+	.	ID=gene721;Name=SERP_RS03585;gbkey=Gene;gene_biotype=protein_coding;locus_tag=SERP_RS03585;old_locus_tag=SE0707%2CSERP0707	953	744	842.43	-0.0877281	0.789841	-0.111071	0.91156	0.999764	SERP_RS03585	SE0707	SERP0707
sense	NC_002976.3	RefSeq	gene	705805	706857	.	+	.	ID=gene722;Name=SERP_RS03590;gbkey=Gene;gene_biotype=protein_coding;locus_tag=SERP_RS03590;old_locus_tag=SE0708%2CSERP0708	659.5	685	676.603	0.323083	0.799579	0.404066	0.686164	0.999764	SERP_RS03590	SE0708	SERP0708
sense	NC_002976.3	RefSeq	gene	706878	707312	.	+	.	ID=gene723;Name=SERP_RS03595;gbkey=Gene;gene_biotype=protein_coding;locus_tag=SERP_RS03595;old_locus_tag=SE0709%2CSERP0709	215.5	181	197.73	0.0144033	0.820461	0.0175552	0.985994	0.999764	SERP_RS03595	SE0709	SERP0709
sense	NC_002976.3	RefSeq	gene	707827	708753	.	-	.	ID=gene724;Name=SERP_RS03600;gbkey=Gene;gene_biotype=protein_coding;locus_tag=SERP_RS03600;old_locus_tag=SE0710%2CSERP0710	388.059	456	427.021	0.502422	0.817089	0.614893	0.538626	0.999764	SERP_RS03600	SE0710	SERP0710
sense	NC_002976.3	RefSeq	gene	708783	708902	.	+	.	ID=gene725;Name=SERP_RS13330;gbkey=Gene;gene_biotype=protein_coding;locus_tag=SERP_RS13330;old_locus_tag=SE0711%2CSERP0711	5	2	3.375	-1.05248	2.16045	-0.487155	0.626148	0.999764	SERP_RS13330	SE0711	SERP0711
sense	NC_002976.3	RefSeq	gene	708974	709225	.	+	.	ID=gene726;Name=SERP_RS03605;gbkey=Gene;gene_biotype=protein_coding;locus_tag=SERP_RS03605;old_locus_tag=SE0712%2CSERP0712	258.333	298	281.083	0.477386	0.824788	0.578798	0.562725	0.999764	SERP_RS03605	SE0712	SERP0712
sense	NC_002976.3	RefSeq	gene	709235	709624	.	-	.	ID=gene727;Name=SERP_RS03610;gbkey=Gene;gene_biotype=protein_coding;locus_tag=SERP_RS03610;old_locus_tag=SE0713%2CSERP0713	213	251	234.789	0.506279	0.832129	0.608414	0.542913	0.999764	SERP_RS03610	SE0713	SERP0713
sense	NC_002976.3	RefSeq	gene	709691	710233	.	+	.	ID=gene728;Name=SERP_RS03615;gbkey=Gene;gene_biotype=protein_coding;locus_tag=SERP_RS03615;old_locus_tag=SE0714%2CSERP0714	260	192.5	223.806	-0.16796	0.817911	-0.205353	0.837297	0.999764	SERP_RS03615	SE0714	SERP0714
sense	NC_002976.3	RefSeq	gene	710235	710720	.	+	.	ID=gene729;Name=SERP_RS03620;gbkey=Gene;gene_biotype=protein_coding;locus_tag=SERP_RS03620;old_locus_tag=SE0715%2CSERP0715	148	166.5	158.527	0.435031	0.843175	0.515943	0.605894	0.999764	SERP_RS03620	SE0715	SERP0715
sense	NC_002976.3	RefSeq	gene	711124	712257	.	-	.	ID=gene730;Name=SERP_RS03625;gbkey=Gene;gene_biotype=protein_coding;locus_tag=SERP_RS03625;old_locus_tag=SE0716%2CSERP0716	206	236	223.367	0.465587	0.83109	0.560213	0.575334	0.999764	SERP_RS03625	SE0716	SERP0716
sense	NC_002976.3	RefSeq	gene	712384	712938	.	+	.	ID=gene731;Name=SERP_RS03630;gbkey=Gene;gene_biotype=protein_coding;locus_tag=SERP_RS03630;old_locus_tag=SE0717%2CSERP0717	1785	1036.5	1381.63	-0.515454	0.805457	-0.639952	0.522204	0.999764	SERP_RS03630	SE0717	SERP0717
sense	NC_002976.3	RefSeq	gene	712862	713072	.	-	.	ID=gene732;Name=SERP_RS12725;gbkey=Gene;gene_biotype=pseudogene;locus_tag=SERP_RS12725;partial=true;pseudo=true;start_range=.,712862	13.3333	23	18.5461	1.09257	1.19415	0.914929	0.360229	0.999764	SERP_RS12725	-	-
sense	NC_002976.3	RefSeq	gene	713016	713189	.	+	.	ID=gene733;Name=SERP_RS03635;gbkey=Gene;gene_biotype=protein_coding;locus_tag=SERP_RS03635;old_locus_tag=SE0718%2CSERP0718	4210	3434.5	3802.39	-0.0244842	0.781633	-0.0313244	0.975011	0.999764	SERP_RS03635	SE0718	SERP0718
sense	NC_002976.3	RefSeq	gene	713669	716143	.	-	.	ID=gene734;Name=SERP_RS03640;gbkey=Gene;gene_biotype=protein_coding;locus_tag=SERP_RS03640;old_locus_tag=SE0719%2CSERP0719	106	113.25	110.305	0.361703	0.860075	0.420548	0.674085	0.999764	SERP_RS03640	SE0719	SERP0719
sense	NC_002976.3	RefSeq	gene	716272	716475	.	-	.	ID=gene735;Name=SERP_RS12730;gbkey=Gene;gene_biotype=pseudogene;locus_tag=SERP_RS12730;pseudo=true	1	1	1.00436	0.269438	3.60079	0.0748274	0.940352	0.999764	SERP_RS12730	-	-
sense	NC_002976.3	RefSeq	gene	716482	717222	.	+	.	ID=gene736;Name=SERP_RS03645;gbkey=Gene;gene_biotype=protein_coding;locus_tag=SERP_RS03645;old_locus_tag=SE0720%2CSERP0720	793.5	503.5	638.272	-0.38627	0.803689	-0.480621	0.630786	0.999764	SERP_RS03645	SE0720	SERP0720
sense	NC_002976.3	RefSeq	gene	717590	718648	.	+	.	ID=gene737;Name=SERP_RS03650;gbkey=Gene;gene_biotype=protein_coding;locus_tag=SERP_RS03650;old_locus_tag=SE0721%2CSERP0721	48	46.5	47.1116	0.208044	0.941424	0.220989	0.825101	0.999764	SERP_RS03650	SE0721	SERP0721
sense	NC_002976.3	RefSeq	gene	718648	721050	.	+	.	ID=gene738;Name=SERP_RS03655;gbkey=Gene;gene_biotype=protein_coding;locus_tag=SERP_RS03655;old_locus_tag=SE0722%2CSERP0722	120.5	143.833	133.698	0.532479	0.858154	0.620494	0.534933	0.999764	SERP_RS03655	SE0722	SERP0722
sense	NC_002976.3	RefSeq	gene	721102	722028	.	-	.	ID=gene739;Name=SERP_RS03660;gbkey=Gene;gene_biotype=protein_coding;locus_tag=SERP_RS03660;old_locus_tag=SE0723%2CSERP0723	269	358.2	319.029	0.681798	0.837588	0.814001	0.415644	0.999764	SERP_RS03660	SE0723	SERP0723
sense	NC_002976.3	RefSeq	gene	722287	722553	.	+	.	ID=gene740;Name=SERP_RS03665;gbkey=Gene;gene_biotype=protein_coding;locus_tag=SERP_RS03665;old_locus_tag=SE0724%2CSERP0724	122	58.5	87.4001	-0.803311	0.910008	-0.882751	0.377371	0.999764	SERP_RS03665	SE0724	SERP0724
sense	NC_002976.3	RefSeq	gene	722554	723075	.	+	.	ID=gene741;Name=SERP_RS03670;gbkey=Gene;gene_biotype=protein_coding;locus_tag=SERP_RS03670;old_locus_tag=SE0725%2CSERP0725	942	1110.5	1038.33	0.506206	0.806585	0.627592	0.530271	0.999764	SERP_RS03670	SE0725	SERP0725
sense	NC_002976.3	RefSeq	gene	723150	724859	.	+	.	ID=gene742;Name=SERP_RS03675;gbkey=Gene;gene_biotype=protein_coding;locus_tag=SERP_RS03675;old_locus_tag=SE0726%2CSERP0726	56	55.5	56.2443	0.269445	0.919274	0.293106	0.769441	0.999764	SERP_RS03675	SE0726	SERP0726
sense	NC_002976.3	RefSeq	gene	724869	727217	.	+	.	ID=gene743;Name=SERP_RS03680;gbkey=Gene;gene_biotype=protein_coding;locus_tag=SERP_RS03680;old_locus_tag=SE0727%2CSERP0727	135	74.5	102.104	-0.597917	0.880752	-0.67887	0.49722	0.999764	SERP_RS03680	SE0727	SERP0727
sense	NC_002976.3	RefSeq	gene	727476	727790	.	+	.	ID=gene744;Name=SERP_RS03685;gbkey=Gene;gene_biotype=protein_coding;locus_tag=SERP_RS03685;old_locus_tag=SE0728%2CSERP0728	20056	3608.33	11114.5	-2.20531	1.01813	-2.16604	0.0303084	0.999764	SERP_RS03685	SE0728	SERP0728
sense	NC_002976.3	RefSeq	gene	727870	729672	.	+	.	ID=gene745;Name=SERP_RS03690;gbkey=Gene;gene_biotype=protein_coding;locus_tag=SERP_RS03690;old_locus_tag=SE0729%2CSERP0729	99.5	120.471	111.415	0.532479	0.869169	0.61263	0.540121	0.999764	SERP_RS03690	SE0729	SERP0729
sense	NC_002976.3	RefSeq	gene	729704	729897	.	+	.	ID=gene746;Name=SERP_RS12735;gbkey=Gene;gene_biotype=pseudogene;locus_tag=SERP_RS12735;pseudo=true	9018	19039	14558.3	1.34752	0.89377	1.50769	0.131635	0.999764	SERP_RS12735	-	-
sense	NC_002976.3	RefSeq	gene	730038	730652	.	+	.	ID=gene747;Name=SERP_RS03695;gbkey=Gene;gene_biotype=protein_coding;locus_tag=SERP_RS03695;old_locus_tag=SE0730%2CSERP0730	181	379	290.48	1.33565	0.914963	1.45979	0.144348	0.999764	SERP_RS03695	SE0730	SERP0730
sense	NC_002976.3	RefSeq	gene	730806	732572	.	+	.	ID=gene748;Name=SERP_RS03700;gbkey=Gene;gene_biotype=protein_coding;locus_tag=SERP_RS03700;old_locus_tag=SE0731%2CSERP0731	378.5	693	552.565	1.14391	0.878846	1.30161	0.19305	0.999764	SERP_RS03700	SE0731	SERP0731
sense	NC_002976.3	RefSeq	gene	732572	733414	.	+	.	ID=gene749;Name=SERP_RS03705;gbkey=Gene;gene_biotype=protein_coding;locus_tag=SERP_RS03705;old_locus_tag=SE0732%2CSERP0732	721	1073.09	917.373	0.843024	0.838156	1.00581	0.314508	0.999764	SERP_RS03705	SE0732	SERP0732
sense	NC_002976.3	RefSeq	gene	733577	734380	.	+	.	ID=gene750;Name=SERP_RS03710;gbkey=Gene;gene_biotype=protein_coding;locus_tag=SERP_RS03710;old_locus_tag=SE0733%2CSERP0733	222.5	119.5	166.977	-0.61808	0.854128	-0.723639	0.469288	0.999764	SERP_RS03710	SE0733	SERP0733
sense	NC_002976.3	RefSeq	gene	734395	734982	.	+	.	ID=gene751;Name=SERP_RS03715;gbkey=Gene;gene_biotype=protein_coding;locus_tag=SERP_RS03715;old_locus_tag=SE0734%2CSERP0734	92	43	65.5033	-0.827851	0.938931	-0.881696	0.377941	0.999764	SERP_RS03715	SE0734	SERP0734
sense	NC_002976.3	RefSeq	gene	734975	735484	.	+	.	ID=gene752;Name=SERP_RS03720;gbkey=Gene;gene_biotype=protein_coding;locus_tag=SERP_RS03720;old_locus_tag=SE0735%2CSERP0735	110.5	107	108.833	0.229552	0.855811	0.268227	0.788524	0.999764	SERP_RS03720	SE0735	SERP0735
sense	NC_002976.3	RefSeq	gene	735720	735796	.	-	.	ID=gene753;Name=SERP_RS03725;gbkey=Gene;gene_biotype=tRNA;locus_tag=SERP_RS03725;old_locus_tag=SERP_tRNA-Arg-3	256.583	558.5	423.352	1.38794	0.914738	1.51731	0.129188	0.999764	SERP_RS03725	SERP_tRNA-Arg-3	SERP_tRNA-Arg-3
sense	NC_002976.3	RefSeq	gene	736139	736279	.	+	.	ID=gene754;Name=SERP_RS03730;gbkey=Gene;gene_biotype=protein_coding;locus_tag=SERP_RS03730;old_locus_tag=SE0736	9804	11603.5	10834.9	0.512626	0.800189	0.640631	0.521763	0.999764	SERP_RS03730	SE0736	SE0736
sense	NC_002976.3	RefSeq	gene	736335	736469	.	+	.	ID=gene755;Name=SERP_RS03735;gbkey=Gene;gene_biotype=protein_coding;locus_tag=SERP_RS03735;old_locus_tag=SE0737%2CSERP0737	3265.5	15761.8	10139.8	2.5403	1.06728	2.38017	0.0173047	0.999764	SERP_RS03735	SE0737	SERP0737
sense	NC_002976.3	RefSeq	gene	736521	736655	.	+	.	ID=gene756;Name=SERP_RS03740;gbkey=Gene;gene_biotype=protein_coding;locus_tag=SERP_RS03740;old_locus_tag=SE0738%2CSERP0738	1180.5	10321.5	6203.56	3.39831	1.18832	2.85977	0.00423953	0.648843	SERP_RS03740	SE0738	SERP0738
sense	NC_002976.3	RefSeq	gene	736711	736845	.	+	.	ID=gene757;Name=SERP_RS03745;gbkey=Gene;gene_biotype=protein_coding;locus_tag=SERP_RS03745;old_locus_tag=SE0739%2CSERP0739	3779.5	36022	21495.4	3.52187	1.20403	2.92508	0.00344372	0.606704	SERP_RS03745	SE0739	SERP0739
sense	NC_002976.3	RefSeq	gene	736952	737638	.	+	.	ID=gene758;Name=SERP_RS03750;gbkey=Gene;gene_biotype=protein_coding;locus_tag=SERP_RS03750;old_locus_tag=SE0740%2CSERP0740	409	171	280.137	-0.988658	0.872995	-1.13249	0.257428	0.999764	SERP_RS03750	SE0740	SERP0740
sense	NC_002976.3	RefSeq	gene	737745	738185	.	-	.	ID=gene759;Name=SERP_RS03755;gbkey=Gene;gene_biotype=protein_coding;locus_tag=SERP_RS03755;old_locus_tag=SE0741%2CSERP0741	768.5	249	486.451	-1.35551	0.908675	-1.49175	0.135766	0.999764	SERP_RS03755	SE0741	SERP0741
sense	NC_002976.3	RefSeq	gene	738368	739981	.	+	.	ID=gene760;Name=SERP_RS03760;gbkey=Gene;gene_biotype=protein_coding;locus_tag=SERP_RS03760;old_locus_tag=SE0742%2CSERP0742	630	699	670.626	0.419386	0.804923	0.521026	0.602349	0.999764	SERP_RS03760	SE0742	SERP0742
sense	NC_002976.3	RefSeq	gene	740125	740556	.	+	.	ID=gene761;Name=SERP_RS03765;gbkey=Gene;gene_biotype=protein_coding;locus_tag=SERP_RS03765;old_locus_tag=SE0743%2CSERP0743	3057	1718	2335.31	-0.56194	0.806708	-0.696584	0.486063	0.999764	SERP_RS03765	SE0743	SERP0743
sense	NC_002976.3	RefSeq	gene	740571	741506	.	+	.	ID=gene762;Name=SERP_RS03770;gbkey=Gene;gene_biotype=protein_coding;locus_tag=SERP_RS03770;old_locus_tag=SE0744%2CSERP0744	923	571.5	734.349	-0.42087	0.804102	-0.523403	0.600694	0.999764	SERP_RS03770	SE0744	SERP0744
sense	NC_002976.3	RefSeq	gene	741519	741920	.	+	.	ID=gene763;Name=SERP_RS03775;gbkey=Gene;gene_biotype=protein_coding;locus_tag=SERP_RS03775;old_locus_tag=SE0745%2CSERP0745	1883.74	1693.06	1787.37	0.115229	0.785081	0.146773	0.883311	0.999764	SERP_RS03775	SE0745	SERP0745
sense	NC_002976.3	RefSeq	gene	741901	744228	.	+	.	ID=gene764;Name=SERP_RS03780;gbkey=Gene;gene_biotype=protein_coding;locus_tag=SERP_RS03780;old_locus_tag=SE0746%2CSERP0746	1266.77	1163.06	1215.44	0.14588	0.787872	0.185157	0.853106	0.999764	SERP_RS03780	SE0746	SERP0746
sense	NC_002976.3	RefSeq	gene	744417	745382	.	+	.	ID=gene765;Name=SERP_RS03785;gbkey=Gene;gene_biotype=protein_coding;locus_tag=SERP_RS03785;old_locus_tag=SE0747%2CSERP0747	211	200	205.882	0.192202	0.821445	0.23398	0.815	0.999764	SERP_RS03785	SE0747	SERP0747
sense	NC_002976.3	RefSeq	gene	745384	746733	.	+	.	ID=gene766;Name=SERP_RS03790;gbkey=Gene;gene_biotype=protein_coding;locus_tag=SERP_RS03790;old_locus_tag=SE0748%2CSERP0748	137.5	202	173.734	0.819131	0.869856	0.941686	0.346353	0.999764	SERP_RS03790	SE0748	SERP0748
sense	NC_002976.3	RefSeq	gene	746743	748140	.	+	.	ID=gene767;Name=SERP_RS03795;gbkey=Gene;gene_biotype=protein_coding;locus_tag=SERP_RS03795;old_locus_tag=SE0749%2CSERP0749	137.5	186	164.951	0.700079	0.860888	0.813205	0.4161	0.999764	SERP_RS03795	SE0749	SERP0749
sense	NC_002976.3	RefSeq	gene	748246	749640	.	+	.	ID=gene768;Name=SERP_RS03800;gbkey=Gene;gene_biotype=protein_coding;locus_tag=SERP_RS03800;old_locus_tag=SE0750%2CSERP0750	2719.83	1794.58	2224.1	-0.330177	0.79166	-0.417069	0.676628	0.999764	SERP_RS03800	SE0750	SERP0750
sense	NC_002976.3	RefSeq	gene	749673	750857	.	+	.	ID=gene769;Name=SERP_RS03805;gbkey=Gene;gene_biotype=protein_coding;locus_tag=SERP_RS03805;old_locus_tag=SE0751%2CSERP0751	2792	1477	2082.33	-0.649183	0.814556	-0.796977	0.425464	0.999764	SERP_RS03805	SE0751	SERP0751
sense	NC_002976.3	RefSeq	gene	751273	752064	.	+	.	ID=gene770;Name=SERP_RS03810;gbkey=Gene;gene_biotype=protein_coding;locus_tag=SERP_RS03810;old_locus_tag=SE0752%2CSERP0752	96.5	86.5	90.9295	0.110747	0.866772	0.12777	0.898331	0.999764	SERP_RS03810	SE0752	SERP0752
sense	NC_002976.3	RefSeq	gene	752090	752758	.	+	.	ID=gene771;Name=SERP_RS03815;gbkey=Gene;gene_biotype=protein_coding;locus_tag=SERP_RS03815;old_locus_tag=SE0753%2CSERP0753	1050.5	1832.5	1483.85	1.07248	0.861911	1.2443	0.213389	0.999764	SERP_RS03815	SE0753	SERP0753
sense	NC_002976.3	RefSeq	gene	752772	753365	.	+	.	ID=gene772;Name=SERP_RS03820;gbkey=Gene;gene_biotype=protein_coding;locus_tag=SERP_RS03820;old_locus_tag=SE0754%2CSERP0754	1428.5	400.833	870.469	-1.56287	0.931294	-1.67817	0.0933129	0.999764	SERP_RS03820	SE0754	SERP0754
sense	NC_002976.3	RefSeq	gene	753377	753667	.	+	.	ID=gene773;Name=SERP_RS03825;gbkey=Gene;gene_biotype=protein_coding;locus_tag=SERP_RS03825;old_locus_tag=SE0755%2CSERP0755	1023.83	709.5	856.101	-0.258879	0.794254	-0.32594	0.74447	0.999764	SERP_RS03825	SE0755	SERP0755
sense	NC_002976.3	RefSeq	gene	753923	754585	.	+	.	ID=gene774;Name=SERP_RS03830;gbkey=Gene;gene_biotype=protein_coding;locus_tag=SERP_RS03830;old_locus_tag=SE0756%2CSERP0756	1301.5	1113.67	1204.48	0.0444653	0.78644	0.05654	0.954912	0.999764	SERP_RS03830	SE0756	SERP0756
sense	NC_002976.3	RefSeq	gene	754608	755264	.	+	.	ID=gene775;Name=SERP_RS03835;gbkey=Gene;gene_biotype=protein_coding;locus_tag=SERP_RS03835;old_locus_tag=SE0757%2CSERP0757	1182.5	545	837.482	-0.847455	0.839588	-1.00937	0.312797	0.999764	SERP_RS03835	SE0757	SERP0757
sense	NC_002976.3	RefSeq	gene	755578	758328	.	+	.	ID=gene776;Name=SERP_RS03840;gbkey=Gene;gene_biotype=protein_coding;locus_tag=SERP_RS03840;old_locus_tag=SE0758%2CSERP0758	496.5	368	427.9	-0.161189	0.800648	-0.201323	0.840446	0.999764	SERP_RS03840	SE0758	SERP0758
sense	NC_002976.3	RefSeq	gene	759097	759894	.	+	.	ID=gene777;Name=SERP_RS03845;gbkey=Gene;gene_biotype=protein_coding;locus_tag=SERP_RS03845;old_locus_tag=SE0760%2CSERP0760	40	44	42.3703	0.406948	0.964121	0.422092	0.672958	0.999764	SERP_RS03845	SE0760	SERP0760
sense	NC_002976.3	RefSeq	gene	759899	760369	.	+	.	ID=gene778;Name=SERP_RS03850;gbkey=Gene;gene_biotype=protein_coding;locus_tag=SERP_RS03850;old_locus_tag=SE0761%2CSERP0761	7.5	10	9.13279	0.591372	1.43111	0.413225	0.679442	0.999764	SERP_RS03850	SE0761	SERP0761
sense	NC_002976.3	RefSeq	gene	760410	760943	.	+	.	ID=gene779;Name=SERP_RS03855;gbkey=Gene;gene_biotype=protein_coding;locus_tag=SERP_RS03855;old_locus_tag=SE0762%2CSERP0762	61	65	63.4619	0.361075	0.908461	0.397458	0.69103	0.999764	SERP_RS03855	SE0762	SERP0762
sense	NC_002976.3	RefSeq	gene	760946	761863	.	+	.	ID=gene780;Name=SERP_RS03860;gbkey=Gene;gene_biotype=protein_coding;locus_tag=SERP_RS03860;old_locus_tag=SE0763%2CSERP0763	92.5	48	68.248	-0.669154	0.920991	-0.726559	0.467496	0.999764	SERP_RS03860	SE0763	SERP0763
sense	NC_002976.3	RefSeq	gene	762165	762692	.	+	.	ID=gene781;Name=SERP_RS03865;gbkey=Gene;gene_biotype=protein_coding;locus_tag=SERP_RS03865;old_locus_tag=SE0764%2CSERP0764	51.6667	67	60.461	0.635094	0.929824	0.683026	0.49459	0.999764	SERP_RS03865	SE0764	SERP0764
sense	NC_002976.3	RefSeq	gene	762673	762753	.	+	.	ID=gene782;Name=SERP_RS13335;gbkey=Gene;gene_biotype=protein_coding;locus_tag=SERP_RS13335	23.5	30	27.3984	0.591372	1.05544	0.560308	0.575269	0.999764	SERP_RS13335	-	-
sense	NC_002976.3	RefSeq	gene	762925	764232	.	+	.	ID=gene783;Name=SERP_RS03870;gbkey=Gene;gene_biotype=protein_coding;locus_tag=SERP_RS03870;old_locus_tag=SE0765%2CSERP0765	53	54.25	53.7802	0.296412	0.925821	0.320161	0.748847	0.999764	SERP_RS03870	SE0765	SERP0765
sense	NC_002976.3	RefSeq	gene	764258	765139	.	+	.	ID=gene784;Name=SERP_RS03875;gbkey=Gene;gene_biotype=protein_coding;locus_tag=SERP_RS03875;old_locus_tag=SE0766%2CSERP0766	70.5	109.5	92.263	0.921521	0.915704	1.00635	0.314246	0.999764	SERP_RS03875	SE0766	SERP0766
sense	NC_002976.3	RefSeq	gene	765157	766434	.	+	.	ID=gene785;Name=SERP_RS03880;gbkey=Gene;gene_biotype=protein_coding;locus_tag=SERP_RS03880;old_locus_tag=SE0767%2CSERP0767	55.5	87	73.2615	0.905033	0.933468	0.969538	0.332277	0.999764	SERP_RS03880	SE0767	SERP0767
sense	NC_002976.3	RefSeq	gene	766435	767535	.	+	.	ID=gene786;Name=SERP_RS03885;gbkey=Gene;gene_biotype=protein_coding;locus_tag=SERP_RS03885;old_locus_tag=SE0768%2CSERP0768	92.5	145.5	122.044	0.935707	0.899013	1.04082	0.297961	0.999764	SERP_RS03885	SE0768	SERP0768
sense	NC_002976.3	RefSeq	gene	767528	770701	.	+	.	ID=gene787;Name=SERP_RS03890;gbkey=Gene;gene_biotype=protein_coding;locus_tag=SERP_RS03890;old_locus_tag=SE0769%2CSERP0769	86.5	157.5	125.899	1.14696	0.921306	1.24493	0.213158	0.999764	SERP_RS03890	SE0769	SERP0769
sense	NC_002976.3	RefSeq	gene	770730	771428	.	+	.	ID=gene788;Name=SERP_RS03895;gbkey=Gene;gene_biotype=protein_coding;locus_tag=SERP_RS03895;old_locus_tag=SE0770%2CSERP0770	61	64	62.913	0.338707	0.908505	0.372818	0.709284	0.999764	SERP_RS03895	SE0770	SERP0770
sense	NC_002976.3	RefSeq	gene	771429	772040	.	+	.	ID=gene789;Name=SERP_RS03900;gbkey=Gene;gene_biotype=protein_coding;locus_tag=SERP_RS03900;old_locus_tag=SE0771%2CSERP0771	86	75	80.3369	0.0719987	0.877086	0.0820885	0.934576	0.999764	SERP_RS03900	SE0771	SERP0771
sense	NC_002976.3	RefSeq	gene	772048	772272	.	+	.	ID=gene790;Name=SERP_RS03905;gbkey=Gene;gene_biotype=protein_coding;locus_tag=SERP_RS03905;old_locus_tag=SE0772%2CSERP0772	105	97.5	101.616	0.169909	0.859172	0.197759	0.843234	0.999764	SERP_RS03905	SE0772	SERP0772
sense	NC_002976.3	RefSeq	gene	772813	773220	.	+	.	ID=gene791;Name=SERP_RS03910;gbkey=Gene;gene_biotype=protein_coding;locus_tag=SERP_RS03910;old_locus_tag=SE0774%2CSERP0774	354	255	301.199	-0.203807	0.809744	-0.251693	0.801278	0.999764	SERP_RS03910	SE0774	SERP0774
sense	NC_002976.3	RefSeq	gene	773283	774980	.	-	.	ID=gene792;Name=SERP_RS03915;gbkey=Gene;gene_biotype=protein_coding;locus_tag=SERP_RS03915;old_locus_tag=SE0775%2CSERP0775	232	191	210.506	-0.0111072	0.818037	-0.0135779	0.989167	0.999764	SERP_RS03915	SE0775	SERP0775
sense	NC_002976.3	RefSeq	gene	775250	775873	.	+	.	ID=gene793;Name=SERP_RS03920;gbkey=Gene;gene_biotype=protein_coding;locus_tag=SERP_RS03920;old_locus_tag=SE0776%2CSERP0776	3387.75	1244	2225.85	-1.176	0.873547	-1.34624	0.178226	0.999764	SERP_RS03920	SE0776	SERP0776
sense	NC_002976.3	RefSeq	gene	775873	776085	.	+	.	ID=gene794;Name=SERP_RS03925;gbkey=Gene;gene_biotype=protein_coding;locus_tag=SERP_RS03925;old_locus_tag=SE0777%2CSERP0777	1077.5	873.167	970.171	-0.0348581	0.788044	-0.0442338	0.964718	0.999764	SERP_RS03925	SE0777	SERP0777
sense	NC_002976.3	RefSeq	gene	776624	777823	.	+	.	ID=gene795;Name=SERP_RS03930;gbkey=Gene;gene_biotype=protein_coding;locus_tag=SERP_RS03930;old_locus_tag=SE0778%2CSERP0778	145.5	198.5	175.182	0.708977	0.859086	0.825268	0.409219	0.999764	SERP_RS03930	SE0778	SERP0778
sense	NC_002976.3	RefSeq	gene	777823	780231	.	+	.	ID=gene796;Name=SERP_RS03935;gbkey=Gene;gene_biotype=protein_coding;locus_tag=SERP_RS03935;old_locus_tag=SE0779%2CSERP0779	439.167	488.31	467.814	0.422105	0.810198	0.52099	0.602374	0.999764	SERP_RS03935	SE0779	SERP0779
sense	NC_002976.3	RefSeq	gene	780337	780540	.	-	.	ID=gene797;Name=SERP_RS03940;gbkey=Gene;gene_biotype=protein_coding;locus_tag=SERP_RS03940;old_locus_tag=SE0780%2CSERP0780	4239	1958	3005.36	-0.844896	0.83285	-1.01446	0.310361	0.999764	SERP_RS03940	SE0780	SERP0780
sense	NC_002976.3	RefSeq	gene	780762	781250	.	+	.	ID=gene798;Name=SERP_RS03945;gbkey=Gene;gene_biotype=protein_coding;locus_tag=SERP_RS03945;old_locus_tag=SE0781%2CSERP0781	159	137.5	148.166	0.0650863	0.833968	0.0780442	0.937793	0.999764	SERP_RS03945	SE0781	SERP0781
sense	NC_002976.3	RefSeq	gene	781243	782175	.	+	.	ID=gene799;Name=SERP_RS03950;gbkey=Gene;gene_biotype=protein_coding;locus_tag=SERP_RS03950;old_locus_tag=SE0782%2CSERP0782	58.7	47.5	53.2191	-0.0282357	0.922449	-0.0306095	0.975581	0.999764	SERP_RS03950	SE0782	SERP0782
sense	NC_002976.3	RefSeq	gene	782172	783479	.	+	.	ID=gene800;Name=SERP_RS03955;gbkey=Gene;gene_biotype=protein_coding;locus_tag=SERP_RS03955;old_locus_tag=SE0783%2CSERP0783	138.667	125.167	131.921	0.116288	0.841	0.138273	0.890024	0.999764	SERP_RS03955	SE0783	SERP0783
sense	NC_002976.3	RefSeq	gene	783482	784576	.	+	.	ID=gene801;Name=SERP_RS03960;gbkey=Gene;gene_biotype=protein_coding;locus_tag=SERP_RS03960;old_locus_tag=SE0784%2CSERP0784	101.5	108.5	105.739	0.351907	0.862535	0.407991	0.68328	0.999764	SERP_RS03960	SE0784	SERP0784
sense	NC_002976.3	RefSeq	gene	784583	785326	.	+	.	ID=gene802;Name=SERP_RS03965;gbkey=Gene;gene_biotype=protein_coding;locus_tag=SERP_RS03965;old_locus_tag=SE0785%2CSERP0785	73	73.5	73.8675	0.289073	0.889805	0.324873	0.745278	0.999764	SERP_RS03965	SE0785	SERP0785
sense	NC_002976.3	RefSeq	gene	785323	787323	.	+	.	ID=gene803;Name=SERP_RS03970;gbkey=Gene;gene_biotype=protein_coding;locus_tag=SERP_RS03970;old_locus_tag=SE0786%2CSERP0786	524.5	297	401.677	-0.549658	0.821963	-0.668714	0.503678	0.999764	SERP_RS03970	SE0786	SERP0786
sense	NC_002976.3	RefSeq	gene	787617	788507	.	+	.	ID=gene804;Name=SERP_RS03975;gbkey=Gene;gene_biotype=protein_coding;locus_tag=SERP_RS03975;old_locus_tag=SE0787%2CSERP0787	399.5	195	289.213	-0.76708	0.84844	-0.904107	0.365939	0.999764	SERP_RS03975	SE0787	SERP0787
sense	NC_002976.3	RefSeq	gene	788508	789152	.	+	.	ID=gene805;Name=SERP_RS03980;gbkey=Gene;gene_biotype=protein_coding;locus_tag=SERP_RS03980;old_locus_tag=SE0788%2CSERP0788	109.5	92.3333	100.599	0.0116471	0.858138	0.0135725	0.989171	0.999764	SERP_RS03980	SE0788	SERP0788
sense	NC_002976.3	RefSeq	gene	789157	789792	.	+	.	ID=gene806;Name=SERP_RS03985;gbkey=Gene;gene_biotype=protein_coding;locus_tag=SERP_RS03985;old_locus_tag=SE0789%2CSERP0789	250	276	265.363	0.412185	0.822367	0.501218	0.616218	0.999764	SERP_RS03985	SE0789	SERP0789
sense	NC_002976.3	RefSeq	gene	789876	790064	.	-	.	ID=gene807;Name=SERP_RS03990;gbkey=Gene;gene_biotype=protein_coding;locus_tag=SERP_RS03990;old_locus_tag=SE0790%2CSERP0790	29088	12364.5	20034.4	-0.96483	0.844408	-1.14261	0.2532	0.999764	SERP_RS03990	SE0790	SERP0790
sense	NC_002976.3	RefSeq	gene	790422	790796	.	+	.	ID=gene808;Name=SERP_RS03995;gbkey=Gene;gene_biotype=protein_coding;locus_tag=SERP_RS03995;old_locus_tag=SE0791%2CSERP0791	105.167	69	85.6963	-0.336276	0.878766	-0.382668	0.701966	0.999764	SERP_RS03995	SE0791	SERP0791
sense	NC_002976.3	RefSeq	gene	790811	792469	.	+	.	ID=gene809;Name=SERP_RS04000;gbkey=Gene;gene_biotype=protein_coding;locus_tag=SERP_RS04000;old_locus_tag=SE0792%2CSERP0792	1541.83	1434.5	1489.44	0.164688	0.78708	0.209239	0.834262	0.999764	SERP_RS04000	SE0792	SERP0792
sense	NC_002976.3	RefSeq	gene	792673	794721	.	+	.	ID=gene810;Name=SERP_RS04005;gbkey=Gene;gene_biotype=protein_coding;locus_tag=SERP_RS04005;old_locus_tag=SE0793%2CSERP0793	543	582	566.778	0.369512	0.804209	0.459472	0.645895	0.999764	SERP_RS04005	SE0793	SERP0793
sense	NC_002976.3	RefSeq	gene	794831	795442	.	+	.	ID=gene811;Name=SERP_RS04010;gbkey=Gene;gene_biotype=protein_coding;locus_tag=SERP_RS04010;old_locus_tag=SE0794%2CSERP0794	629	652	644.37	0.321257	0.800085	0.401529	0.688031	0.999764	SERP_RS04010	SE0794	SERP0794
sense	NC_002976.3	RefSeq	gene	795444	796421	.	+	.	ID=gene812;Name=SERP_RS04015;gbkey=Gene;gene_biotype=protein_coding;locus_tag=SERP_RS04015;old_locus_tag=SE0795%2CSERP0795	129.5	138.5	134.959	0.355601	0.84735	0.419663	0.674732	0.999764	SERP_RS04015	SE0795	SERP0795
sense	NC_002976.3	RefSeq	gene	796423	797352	.	+	.	ID=gene813;Name=SERP_RS04020;gbkey=Gene;gene_biotype=protein_coding;locus_tag=SERP_RS04020;old_locus_tag=SE0796%2CSERP0796	126.5	155	142.469	0.568289	0.857287	0.662892	0.507399	0.999764	SERP_RS04020	SE0796	SERP0796
sense	NC_002976.3	RefSeq	gene	797345	798079	.	+	.	ID=gene814;Name=SERP_RS04025;gbkey=Gene;gene_biotype=protein_coding;locus_tag=SERP_RS04025;old_locus_tag=SE0797%2CSERP0797	206	94.5	145.418	-0.862466	0.883307	-0.976405	0.328864	0.999764	SERP_RS04025	SE0797	SERP0797
sense	NC_002976.3	RefSeq	gene	798242	798475	.	+	.	ID=gene815;Name=SERP_RS04030;gbkey=Gene;gene_biotype=protein_coding;locus_tag=SERP_RS04030;old_locus_tag=SE0798%2CSERP0798	27706	13959	20280.6	-0.719555	0.817809	-0.879857	0.378937	0.999764	SERP_RS04030	SE0798	SERP0798
sense	NC_002976.3	RefSeq	gene	798590	799327	.	+	.	ID=gene816;Name=SERP_RS04035;gbkey=Gene;gene_biotype=protein_coding;locus_tag=SERP_RS04035;old_locus_tag=SE0799%2CSERP0799	440.333	298	363.97	-0.292746	0.808504	-0.362083	0.71729	0.999764	SERP_RS04035	SE0799	SERP0799
sense	NC_002976.3	RefSeq	gene	799454	803023	.	+	.	ID=gene817;Name=SERP_RS04040;gbkey=Gene;gene_biotype=protein_coding;locus_tag=SERP_RS04040;old_locus_tag=SE0800%2CSERP0800	335.833	400.25	372.598	0.520984	0.82107	0.634518	0.525743	0.999764	SERP_RS04040	SE0800	SERP0800
sense	NC_002976.3	RefSeq	gene	803020	804246	.	+	.	ID=gene818;Name=SERP_RS04045;gbkey=Gene;gene_biotype=protein_coding;locus_tag=SERP_RS04045;old_locus_tag=SE0801%2CSERP0801	108.5	153	133.174	0.771945	0.877899	0.87931	0.379233	0.999764	SERP_RS04045	SE0801	SERP0801
sense	NC_002976.3	RefSeq	gene	804248	804580	.	+	.	ID=gene819;Name=SERP_RS04050;gbkey=Gene;gene_biotype=protein_coding;locus_tag=SERP_RS04050;old_locus_tag=SE0802%2CSERP0802	154	186.5	172.238	0.541817	0.846333	0.640194	0.522047	0.999764	SERP_RS04050	SE0802	SERP0802
sense	NC_002976.3	RefSeq	gene	804611	805978	.	+	.	ID=gene820;Name=SERP_RS04055;gbkey=Gene;gene_biotype=protein_coding;locus_tag=SERP_RS04055;old_locus_tag=SE0803%2CSERP0803	586.5	414.5	494.139	-0.231824	0.80021	-0.289705	0.772042	0.999764	SERP_RS04055	SE0803	SERP0803
sense	NC_002976.3	RefSeq	gene	806285	806560	.	+	.	ID=gene821;Name=SERP_RS04060;gbkey=Gene;gene_biotype=protein_coding;locus_tag=SERP_RS04060;old_locus_tag=SE0804%2CSERP0804	1173	312	705.48	-1.64114	0.944257	-1.73802	0.0822073	0.999764	SERP_RS04060	SE0804	SERP0804
sense	NC_002976.3	RefSeq	gene	806687	807190	.	+	.	ID=gene822;Name=SERP_RS04065;gbkey=Gene;gene_biotype=protein_coding;locus_tag=SERP_RS04065;old_locus_tag=SE0805%2CSERP0805	84	119	103.579	0.771945	0.893147	0.864298	0.387424	0.999764	SERP_RS04065	SE0805	SERP0805
sense	NC_002976.3	RefSeq	gene	807190	807927	.	+	.	ID=gene823;Name=SERP_RS04070;gbkey=Gene;gene_biotype=protein_coding;locus_tag=SERP_RS04070;old_locus_tag=SE0806%2CSERP0806	57	53	55.0529	0.164475	0.919361	0.178902	0.858015	0.999764	SERP_RS04070	SE0806	SERP0806
sense	NC_002976.3	RefSeq	gene	808032	808382	.	+	.	ID=gene824;Name=SERP_RS04075;gbkey=Gene;gene_biotype=protein_coding;locus_tag=SERP_RS04075;old_locus_tag=SE0807%2CSERP0807	1320	316.5	774.623	-1.79309	0.965465	-1.85723	0.0632782	0.999764	SERP_RS04075	SE0807	SERP0807
sense	NC_002976.3	RefSeq	gene	808562	811166	.	-	.	ID=gene825;Name=SERP_RS04080;gbkey=Gene;gene_biotype=pseudogene;locus_tag=SERP_RS04080;pseudo=true	234.167	223	228.983	0.19998	0.817803	0.244533	0.806818	0.999764	SERP_RS04080	-	-
sense	NC_002976.3	RefSeq	gene	811159	813759	.	-	.	ID=gene826;Name=SERP_RS04085;gbkey=Gene;gene_biotype=protein_coding;locus_tag=SERP_RS04085;old_locus_tag=SE0809%2CSERP0809	250.333	237.643	244.504	0.198478	0.815569	0.243362	0.807725	0.999764	SERP_RS04085	SE0809	SERP0809
sense	NC_002976.3	RefSeq	gene	813954	814067	.	+	.	ID=gene827;Name=SERP_RS13340;gbkey=Gene;gene_biotype=protein_coding;locus_tag=SERP_RS13340;old_locus_tag=SE0810%2CSERP0810	40.5	22	30.2936	-0.593051	1.03698	-0.571902	0.567388	0.999764	SERP_RS13340	SE0810	SERP0810
sense	NC_002976.3	RefSeq	gene	814088	814951	.	+	.	ID=gene828;Name=SERP_RS04090;gbkey=Gene;gene_biotype=protein_coding;locus_tag=SERP_RS04090;old_locus_tag=SE0811%2CSERP0811	100.5	66	81.7724	-0.330017	0.882605	-0.373913	0.708469	0.999764	SERP_RS04090	SE0811	SERP0811
sense	NC_002976.3	RefSeq	gene	814956	815726	.	+	.	ID=gene829;Name=SERP_RS04095;gbkey=Gene;gene_biotype=protein_coding;locus_tag=SERP_RS04095;old_locus_tag=SE0812%2CSERP0812	32	29	30.4928	0.127426	1.01598	0.125421	0.90019	0.999764	SERP_RS04095	SE0812	SERP0812
sense	NC_002976.3	RefSeq	gene	815834	817000	.	+	.	ID=gene830;Name=SERP_RS04100;gbkey=Gene;gene_biotype=protein_coding;locus_tag=SERP_RS04100;old_locus_tag=SE0813%2CSERP0813	903.5	1635.1	1309.22	1.12434	0.869047	1.29376	0.195747	0.999764	SERP_RS04100	SE0813	SERP0813
sense	NC_002976.3	RefSeq	gene	817022	817930	.	+	.	ID=gene831;Name=SERP_RS04105;gbkey=Gene;gene_biotype=protein_coding;locus_tag=SERP_RS04105;old_locus_tag=SE0814%2CSERP0814	810	1178	1015.54	0.809791	0.834146	0.970803	0.331647	0.999764	SERP_RS04105	SE0814	SERP0814
sense	NC_002976.3	RefSeq	gene	818051	818161	.	+	.	ID=gene832;Name=SERP_RS13345;gbkey=Gene;gene_biotype=pseudogene;locus_tag=SERP_RS13345;partial=true;pseudo=true;start_range=.,818051	12	71	44.4398	2.83423	1.25459	2.25909	0.0238779	0.999764	SERP_RS13345	-	-
sense	NC_002976.3	RefSeq	gene	818735	819607	.	+	.	ID=gene833;Name=SERP_RS04110;gbkey=Gene;gene_biotype=protein_coding;locus_tag=SERP_RS04110;old_locus_tag=SE0815%2CSERP0815	64	53	58.2409	-0.00263474	0.910956	-0.00289229	0.997692	0.999764	SERP_RS04110	SE0815	SERP0815
sense	NC_002976.3	RefSeq	gene	819790	821859	.	+	.	ID=gene834;Name=SERP_RS04115;gbkey=Gene;gene_biotype=protein_coding;locus_tag=SERP_RS04115;old_locus_tag=SE0816%2CSERP0816	169.2	139.5	153.818	-0.00215153	0.831784	-0.00258664	0.997936	0.999764	SERP_RS04115	SE0816	SERP0816
sense	NC_002976.3	RefSeq	gene	821884	823191	.	+	.	ID=gene835;Name=SERP_RS04120;gbkey=Gene;gene_biotype=protein_coding;locus_tag=SERP_RS04120;old_locus_tag=SE0817%2CSERP0817	333	156.5	237.291	-0.82453	0.860031	-0.958721	0.337699	0.999764	SERP_RS04120	SE0817	SERP0817
sense	NC_002976.3	RefSeq	gene	823416	824306	.	+	.	ID=gene836;Name=SERP_RS04125;gbkey=Gene;gene_biotype=protein_coding;locus_tag=SERP_RS04125;old_locus_tag=SE0818%2CSERP0818	4137	5933.5	5141.5	0.789866	0.826183	0.956042	0.339051	0.999764	SERP_RS04125	SE0818	SERP0818
sense	NC_002976.3	RefSeq	gene	824310	824852	.	+	.	ID=gene837;Name=SERP_RS04130;gbkey=Gene;gene_biotype=protein_coding;locus_tag=SERP_RS04130;old_locus_tag=SE0819%2CSERP0819	61.5	58.5	60.0748	0.173229	0.908838	0.190605	0.848835	0.999764	SERP_RS04130	SE0819	SERP0819
sense	NC_002976.3	RefSeq	gene	824921	826324	.	+	.	ID=gene838;Name=SERP_RS04135;gbkey=Gene;gene_biotype=protein_coding;locus_tag=SERP_RS04135;old_locus_tag=SE0820%2CSERP0820	406	446	429.729	0.405009	0.81067	0.499598	0.617358	0.999764	SERP_RS04135	SE0820	SERP0820
sense	NC_002976.3	RefSeq	gene	826348	827118	.	+	.	ID=gene839;Name=SERP_RS04140;gbkey=Gene;gene_biotype=protein_coding;locus_tag=SERP_RS04140;old_locus_tag=SE0821%2CSERP0821	301	266.667	283.649	0.0965212	0.808905	0.119323	0.905019	0.999764	SERP_RS04140	SE0821	SERP0821
sense	NC_002976.3	RefSeq	gene	827481	828269	.	+	.	ID=gene840;Name=SERP_RS04145;gbkey=Gene;gene_biotype=protein_coding;locus_tag=SERP_RS04145;old_locus_tag=SE0823%2CSERP0823	2045	1746.25	1889.79	0.0413984	0.783928	0.0528089	0.957884	0.999764	SERP_RS04145	SE0823	SERP0823
sense	NC_002976.3	RefSeq	gene	828421	829299	.	+	.	ID=gene841;Name=SERP_RS04150;gbkey=Gene;gene_biotype=protein_coding;locus_tag=SERP_RS04150;old_locus_tag=SE0824%2CSERP0824	2156	1379.25	1738.88	-0.375289	0.795095	-0.472005	0.636923	0.999764	SERP_RS04150	SE0824	SERP0824
sense	NC_002976.3	RefSeq	gene	829440	830162	.	+	.	ID=gene842;Name=SERP_RS04155;gbkey=Gene;gene_biotype=protein_coding;locus_tag=SERP_RS04155;old_locus_tag=SE0825%2CSERP0825	181	104.5	139.521	-0.529961	0.856352	-0.618859	0.536009	0.999764	SERP_RS04155	SE0825	SERP0825
sense	NC_002976.3	RefSeq	gene	830179	830733	.	+	.	ID=gene843;Name=SERP_RS04160;gbkey=Gene;gene_biotype=protein_coding;locus_tag=SERP_RS04160;old_locus_tag=SE0826%2CSERP0826	956.5	967.5	966.759	0.287442	0.794363	0.361852	0.717463	0.999764	SERP_RS04160	SE0826	SERP0826
sense	NC_002976.3	RefSeq	gene	830954	831724	.	+	.	ID=gene844;Name=SERP_RS04165;gbkey=Gene;gene_biotype=protein_coding;locus_tag=SERP_RS04165;old_locus_tag=SE0827%2CSERP0827	612.5	735	682.19	0.533658	0.812559	0.656762	0.511334	0.999764	SERP_RS04165	SE0827	SERP0827
sense	NC_002976.3	RefSeq	gene	831728	832510	.	+	.	ID=gene845;Name=SERP_RS04170;gbkey=Gene;gene_biotype=protein_coding;locus_tag=SERP_RS04170;old_locus_tag=SE0828%2CSERP0828	869	509	675.173	-0.502245	0.810507	-0.619667	0.535477	0.999764	SERP_RS04170	SE0828	SERP0828
sense	NC_002976.3	RefSeq	gene	832744	834030	.	+	.	ID=gene846;Name=SERP_RS04175;gbkey=Gene;gene_biotype=protein_coding;locus_tag=SERP_RS04175;old_locus_tag=SE0829%2CSERP0829	385.75	348	366.824	0.119931	0.80285	0.149382	0.881252	0.999764	SERP_RS04175	SE0829	SERP0829
sense	NC_002976.3	RefSeq	gene	834049	835752	.	+	.	ID=gene847;Name=SERP_RS04180;gbkey=Gene;gene_biotype=protein_coding;locus_tag=SERP_RS04180;old_locus_tag=SE0830%2CSERP0830	511.5	227	357.786	-0.904005	0.857863	-1.05379	0.29198	0.999764	SERP_RS04180	SE0830	SERP0830
sense	NC_002976.3	RefSeq	gene	835996	840312	.	+	.	ID=gene848;Name=polC;gbkey=Gene;gene=polC;gene_biotype=protein_coding;locus_tag=SERP_RS04185;old_locus_tag=SE0831%2CSERP0831	485	649.2	577.142	0.689679	0.827747	0.833199	0.404732	0.999764	SERP_RS04185	SE0831	SERP0831
sense	NC_002976.3	RefSeq	gene	840491	840958	.	+	.	ID=gene849;Name=SERP_RS04190;gbkey=Gene;gene_biotype=protein_coding;locus_tag=SERP_RS04190;old_locus_tag=SE0832%2CSERP0832	267	151	204.488	-0.552846	0.840743	-0.657568	0.510816	0.999764	SERP_RS04190	SE0832	SERP0832
sense	NC_002976.3	RefSeq	gene	840979	842202	.	+	.	ID=gene850;Name=nusA;gbkey=Gene;gene=nusA;gene_biotype=protein_coding;locus_tag=SERP_RS04195;old_locus_tag=SE0833%2CSERP0833	99.5	82.5	90.5554	-0.0168594	0.866447	-0.019458	0.984476	0.999764	SERP_RS04195	SE0833	SERP0833
sense	NC_002976.3	RefSeq	gene	842220	842504	.	+	.	ID=gene851;Name=SERP_RS04200;gbkey=Gene;gene_biotype=protein_coding;locus_tag=SERP_RS04200;old_locus_tag=SE0834%2CSERP0834	14	18.5	16.2568	0.632014	1.19971	0.526807	0.598327	0.999764	SERP_RS04200	SE0834	SERP0834
sense	NC_002976.3	RefSeq	gene	842504	842821	.	+	.	ID=gene852;Name=SERP_RS04205;gbkey=Gene;gene_biotype=protein_coding;locus_tag=SERP_RS04205;old_locus_tag=SE0835%2CSERP0835	16	25	21.0103	0.9133	1.14302	0.799023	0.424277	0.999764	SERP_RS04205	SE0835	SERP0835
sense	NC_002976.3	RefSeq	gene	842826	844988	.	+	.	ID=gene853;Name=SERP_RS04210;gbkey=Gene;gene_biotype=protein_coding;locus_tag=SERP_RS04210;old_locus_tag=SE0836%2CSERP0836	615.833	577.843	597.828	0.177584	0.795604	0.223207	0.823374	0.999764	SERP_RS04210	SE0836	SERP0836
sense	NC_002976.3	RefSeq	gene	845291	845641	.	+	.	ID=gene854;Name=SERP_RS04215;gbkey=Gene;gene_biotype=protein_coding;locus_tag=SERP_RS04215;old_locus_tag=SE0837%2CSERP0837	1331	442	848.8	-1.32094	0.897892	-1.47116	0.141247	0.999764	SERP_RS04215	SE0837	SERP0837
sense	NC_002976.3	RefSeq	gene	845779	846696	.	+	.	ID=gene855;Name=SERP_RS04220;gbkey=Gene;gene_biotype=protein_coding;locus_tag=SERP_RS04220;old_locus_tag=SE0838%2CSERP0838	192	186.5	189.544	0.223641	0.825644	0.270869	0.786492	0.999764	SERP_RS04220	SE0838	SERP0838
sense	NC_002976.3	RefSeq	gene	846712	847683	.	+	.	ID=gene856;Name=SERP_RS04225;gbkey=Gene;gene_biotype=protein_coding;locus_tag=SERP_RS04225;old_locus_tag=SE0839%2CSERP0839	185	141.5	162.203	-0.112189	0.830122	-0.135148	0.892495	0.999764	SERP_RS04225	SE0839	SERP0839
sense	NC_002976.3	RefSeq	gene	847803	848072	.	+	.	ID=gene857;Name=SERP_RS04230;gbkey=Gene;gene_biotype=protein_coding;locus_tag=SERP_RS04230;old_locus_tag=SE0840%2CSERP0840	899	631	755.807	-0.241236	0.794847	-0.303499	0.761509	0.999764	SERP_RS04230	SE0840	SERP0840
sense	NC_002976.3	RefSeq	gene	848204	850309	.	+	.	ID=gene858;Name=SERP_RS04235;gbkey=Gene;gene_biotype=protein_coding;locus_tag=SERP_RS04235;old_locus_tag=SE0841%2CSERP0841	1571.52	1186.17	1366.97	-0.137051	0.78695	-0.174155	0.861743	0.999764	SERP_RS04235	SE0841	SERP0841
sense	NC_002976.3	RefSeq	gene	850677	852350	.	+	.	ID=gene859;Name=SERP_RS04240;gbkey=Gene;gene_biotype=protein_coding;locus_tag=SERP_RS04240;old_locus_tag=SE0842%2CSERP0842	3580.5	2621	3069.19	-0.180396	0.784668	-0.229901	0.818168	0.999764	SERP_RS04240	SE0842	SERP0842
sense	NC_002976.3	RefSeq	gene	852616	855009	.	+	.	ID=gene860;Name=SERP_RS04245;gbkey=Gene;gene_biotype=protein_coding;locus_tag=SERP_RS04245;old_locus_tag=SE0843%2CSERP0843	255.976	247.5	252.725	0.223641	0.815278	0.274313	0.783844	0.999764	SERP_RS04245	SE0843	SERP0843
sense	NC_002976.3	RefSeq	gene	855012	855725	.	+	.	ID=gene861;Name=SERP_RS04250;gbkey=Gene;gene_biotype=protein_coding;locus_tag=SERP_RS04250;old_locus_tag=SE0844%2CSERP0844	104	80.25	91.2792	-0.109067	0.866656	-0.125848	0.899852	0.999764	SERP_RS04250	SE0844	SERP0844
sense	NC_002976.3	RefSeq	gene	855846	857027	.	+	.	ID=gene862;Name=SERP_RS04255;gbkey=Gene;gene_biotype=protein_coding;locus_tag=SERP_RS04255;old_locus_tag=SE0845%2CSERP0845	103.5	88.5	95.6707	0.0284367	0.862018	0.0329885	0.973684	0.999764	SERP_RS04255	SE0845	SERP0845
sense	NC_002976.3	RefSeq	gene	857027	858316	.	+	.	ID=gene863;Name=SERP_RS04260;gbkey=Gene;gene_biotype=protein_coding;locus_tag=SERP_RS04260;old_locus_tag=SE0846%2CSERP0846	115.5	85.7	100.038	-0.162271	0.860476	-0.188583	0.85042	0.999764	SERP_RS04260	SE0846	SERP0846
sense	NC_002976.3	RefSeq	gene	858313	859017	.	+	.	ID=gene864;Name=SERP_RS04265;gbkey=Gene;gene_biotype=protein_coding;locus_tag=SERP_RS04265;old_locus_tag=SE0847%2CSERP0847	42	47	44.928	0.431716	0.956301	0.451443	0.65167	0.999764	SERP_RS04265	SE0847	SERP0847
sense	NC_002976.3	RefSeq	gene	859170	859997	.	+	.	ID=gene865;Name=SERP_RS04270;gbkey=Gene;gene_biotype=protein_coding;locus_tag=SERP_RS04270;old_locus_tag=SE0848%2CSERP0848	771	531.5	643.167	-0.265859	0.797682	-0.333289	0.738916	0.999764	SERP_RS04270	SE0848	SERP0848
sense	NC_002976.3	RefSeq	gene	860016	860408	.	+	.	ID=gene866;Name=SERP_RS04275;gbkey=Gene;gene_biotype=protein_coding;locus_tag=SERP_RS04275;old_locus_tag=SE0849%2CSERP0849	246	114	174.613	-0.840179	0.872744	-0.962686	0.335705	0.999764	SERP_RS04275	SE0849	SERP0849
sense	NC_002976.3	RefSeq	gene	860437	861018	.	+	.	ID=gene867;Name=SERP_RS04280;gbkey=Gene;gene_biotype=protein_coding;locus_tag=SERP_RS04280;old_locus_tag=SE0850%2CSERP0850	868	352.5	588.534	-1.03267	0.864611	-1.19438	0.23233	0.999764	SERP_RS04280	SE0850	SERP0850
sense	NC_002976.3	RefSeq	gene	861471	862616	.	+	.	ID=gene868;Name=SERP_RS04285;gbkey=Gene;gene_biotype=protein_coding;locus_tag=SERP_RS04285;old_locus_tag=SE0851%2CSERP0851	537	521	530.56	0.225806	0.798786	0.282687	0.777417	0.999764	SERP_RS04285	SE0851	SERP0851
sense	NC_002976.3	RefSeq	gene	862787	863836	.	+	.	ID=gene869;Name=SERP_RS04290;gbkey=Gene;gene_biotype=protein_coding;locus_tag=SERP_RS04290;old_locus_tag=SE0852%2CSERP0852	1428	1060	1232.22	-0.160486	0.788153	-0.203623	0.838648	0.999764	SERP_RS04290	SE0852	SERP0852
sense	NC_002976.3	RefSeq	gene	864062	865621	.	+	.	ID=gene870;Name=SERP_RS04295;gbkey=Gene;gene_biotype=protein_coding;locus_tag=SERP_RS04295;old_locus_tag=SE0853%2CSERP0853	1973	2368	2198.44	0.532724	0.804574	0.662119	0.507895	0.999764	SERP_RS04295	SE0853	SERP0853
sense	NC_002976.3	RefSeq	gene	865710	865925	.	-	.	ID=gene871;Name=SERP_RS04300;gbkey=Gene;gene_biotype=protein_coding;locus_tag=SERP_RS04300;old_locus_tag=SE0854%2CSERP0854	14873.1	7410	10841.2	-0.735703	0.81976	-0.897461	0.369473	0.999764	SERP_RS04300	SE0854	SERP0854
sense	NC_002976.3	RefSeq	gene	866089	866883	.	+	.	ID=gene872;Name=SERP_RS04305;gbkey=Gene;gene_biotype=protein_coding;locus_tag=SERP_RS04305;old_locus_tag=SE0855%2CSERP0855	346	249	294.262	-0.205181	0.810413	-0.253181	0.800128	0.999764	SERP_RS04305	SE0855	SERP0855
sense	NC_002976.3	RefSeq	gene	866996	868756	.	+	.	ID=gene873;Name=SERP_RS04310;gbkey=Gene;gene_biotype=protein_coding;locus_tag=SERP_RS04310;old_locus_tag=SE0856%2CSERP0856	482.5	316.5	392.979	-0.339663	0.809073	-0.419817	0.674619	0.999764	SERP_RS04310	SE0856	SERP0856
sense	NC_002976.3	RefSeq	gene	868757	869623	.	+	.	ID=gene874;Name=SERP_RS04315;gbkey=Gene;gene_biotype=protein_coding;locus_tag=SERP_RS04315;old_locus_tag=SE0857%2CSERP0857	640.5	327.5	471.523	-0.69493	0.83143	-0.835825	0.403253	0.999764	SERP_RS04315	SE0857	SERP0857
sense	NC_002976.3	RefSeq	gene	870209	870826	.	+	.	ID=gene875;Name=SERP_RS04320;gbkey=Gene;gene_biotype=protein_coding;locus_tag=SERP_RS04320;old_locus_tag=SE0858%2CSERP0858	200	139.5	167.936	-0.245128	0.831907	-0.294658	0.768255	0.999764	SERP_RS04320	SE0858	SERP0858
sense	NC_002976.3	RefSeq	gene	870883	871173	.	+	.	ID=gene876;Name=SERP_RS04325;gbkey=Gene;gene_biotype=protein_coding;locus_tag=SERP_RS04325;old_locus_tag=SE0859%2CSERP0859	562	603.5	587.508	0.373423	0.803927	0.464499	0.64229	0.999764	SERP_RS04325	SE0859	SERP0859
sense	NC_002976.3	RefSeq	gene	871516	873060	.	+	.	ID=gene877;Name=SERP_RS04330;gbkey=Gene;gene_biotype=protein_coding;locus_tag=SERP_RS04330;old_locus_tag=SE0860%2CSERP0860	465.5	306	380.203	-0.337353	0.809642	-0.416669	0.67692	0.999764	SERP_RS04330	SE0860	SERP0860
sense	NC_002976.3	RefSeq	gene	873062	873427	.	+	.	ID=gene878;Name=SERP_RS04335;gbkey=Gene;gene_biotype=protein_coding;locus_tag=SERP_RS04335;old_locus_tag=SE0861%2CSERP0861	56	28	40.874	-0.730554	0.992192	-0.736303	0.461546	0.999764	SERP_RS04335	SE0861	SERP0861
sense	NC_002976.3	RefSeq	gene	873451	873945	.	+	.	ID=gene879;Name=SERP_RS04340;gbkey=Gene;gene_biotype=protein_coding;locus_tag=SERP_RS04340;old_locus_tag=SE0862%2CSERP0862	270.5	170	216.284	-0.397979	0.828583	-0.480313	0.631005	0.999764	SERP_RS04340	SE0862	SERP0862
sense	NC_002976.3	RefSeq	gene	874143	876764	.	+	.	ID=gene880;Name=SERP_RS04345;gbkey=Gene;gene_biotype=protein_coding;locus_tag=SERP_RS04345;old_locus_tag=SE0863%2CSERP0863	423.5	417.2	422.007	0.245428	0.803378	0.305495	0.759989	0.999764	SERP_RS04345	SE0863	SERP0863
sense	NC_002976.3	RefSeq	gene	876779	878716	.	+	.	ID=gene881;Name=SERP_RS04350;gbkey=Gene;gene_biotype=protein_coding;locus_tag=SERP_RS04350;old_locus_tag=SE0864%2CSERP0864	158.643	127.125	142.128	-0.0547533	0.836186	-0.0654799	0.947792	0.999764	SERP_RS04350	SE0864	SERP0864
sense	NC_002976.3	RefSeq	gene	878730	879263	.	+	.	ID=gene882;Name=SERP_RS04355;gbkey=Gene;gene_biotype=protein_coding;locus_tag=SERP_RS04355;old_locus_tag=SE0865%2CSERP0865	230	153.143	188.735	-0.318657	0.82982	-0.384007	0.700973	0.999764	SERP_RS04355	SE0865	SERP0865
sense	NC_002976.3	RefSeq	gene	879638	880462	.	+	.	ID=gene883;Name=SERP_RS04360;gbkey=Gene;gene_biotype=protein_coding;locus_tag=SERP_RS04360;old_locus_tag=SE0866%2CSERP0866	431	983	735.896	1.45895	0.917892	1.58946	0.111958	0.999764	SERP_RS04360	SE0866	SERP0866
sense	NC_002976.3	RefSeq	gene	880616	882115	.	+	.	ID=gene884;Name=SERP_RS04365;gbkey=Gene;gene_biotype=protein_coding;locus_tag=SERP_RS04365;old_locus_tag=SE0867%2CSERP0867	677	723	705.205	0.364285	0.801163	0.454695	0.649329	0.999764	SERP_RS04365	SE0867	SERP0867
sense	NC_002976.3	RefSeq	gene	882292	883965	.	+	.	ID=gene885;Name=SERP_RS04370;gbkey=Gene;gene_biotype=protein_coding;locus_tag=SERP_RS04370;old_locus_tag=SE0868%2CSERP0868	1113	1184.12	1156.83	0.358661	0.796463	0.450317	0.652482	0.999764	SERP_RS04370	SE0868	SERP0868
sense	NC_002976.3	RefSeq	gene	884189	885115	.	+	.	ID=gene886;Name=SERP_RS04375;gbkey=Gene;gene_biotype=protein_coding;locus_tag=SERP_RS04375;old_locus_tag=SE0869%2CSERP0869	325.5	297	311.503	0.135036	0.807027	0.167325	0.867114	0.999764	SERP_RS04375	SE0869	SERP0869
sense	NC_002976.3	RefSeq	gene	885127	886125	.	+	.	ID=gene887;Name=SERP_RS04380;gbkey=Gene;gene_biotype=protein_coding;locus_tag=SERP_RS04380;old_locus_tag=SE0870%2CSERP0870	797.5	340	550.067	-0.961407	0.857068	-1.12174	0.261973	0.999764	SERP_RS04380	SE0870	SERP0870
sense	NC_002976.3	RefSeq	gene	886079	886318	.	+	.	ID=gene888;Name=SERP_RS04385;gbkey=Gene;gene_biotype=protein_coding;locus_tag=SERP_RS04385;old_locus_tag=SE0871%2CSERP0871	464.5	166	302.44	-1.21349	0.89864	-1.35037	0.176898	0.999764	SERP_RS04385	SE0871	SERP0871
sense	NC_002976.3	RefSeq	gene	886540	887016	.	-	.	ID=gene889;Name=SERP_RS04390;gbkey=Gene;gene_biotype=protein_coding;locus_tag=SERP_RS04390;old_locus_tag=SE0872%2CSERP0872	1527	794.2	1131.29	-0.674043	0.819964	-0.822039	0.411054	0.999764	SERP_RS04390	SE0872	SERP0872
sense	NC_002976.3	RefSeq	gene	887117	888367	.	+	.	ID=gene890;Name=SERP_RS04395;gbkey=Gene;gene_biotype=protein_coding;locus_tag=SERP_RS04395;old_locus_tag=SE0873%2CSERP0873	61.5	57.5	60.0748	0.173229	0.908838	0.190605	0.848835	0.999764	SERP_RS04395	SE0873	SERP0873
sense	NC_002976.3	RefSeq	gene	888383	889621	.	+	.	ID=gene891;Name=SERP_RS04400;gbkey=Gene;gene_biotype=protein_coding;locus_tag=SERP_RS04400;old_locus_tag=SE0874%2CSERP0874	60.5	35.5	47.0872	-0.46752	0.95294	-0.490608	0.623703	0.999764	SERP_RS04400	SE0874	SERP0874
sense	NC_002976.3	RefSeq	gene	890102	890467	.	+	.	ID=gene892;Name=SERP_RS04405;gbkey=Gene;gene_biotype=protein_coding;locus_tag=SERP_RS04405;old_locus_tag=SE0875%2CSERP0875	406	425.5	418.75	0.338819	0.807615	0.41953	0.674829	0.999764	SERP_RS04405	SE0875	SERP0875
sense	NC_002976.3	RefSeq	gene	890486	891826	.	+	.	ID=gene893;Name=SERP_RS04410;gbkey=Gene;gene_biotype=protein_coding;locus_tag=SERP_RS04410;old_locus_tag=SE0876%2CSERP0876	654	412.5	524.01	-0.397201	0.807058	-0.492159	0.622607	0.999764	SERP_RS04410	SE0876	SERP0876
sense	NC_002976.3	RefSeq	gene	892020	892265	.	-	.	ID=gene894;Name=SERP_RS04415;gbkey=Gene;gene_biotype=protein_coding;locus_tag=SERP_RS04415	1.5	1	1.45979	-0.730547	3.07967	-0.237216	0.812489	0.999764	SERP_RS04415	-	-
sense	NC_002976.3	RefSeq	gene	892376	892645	.	+	.	ID=gene895;Name=SERP_RS04420;gbkey=Gene;gene_biotype=protein_coding;locus_tag=SERP_RS04420;old_locus_tag=SE0878%2CSERP0878	0	0	0	NA	NA	NA	NA	NA	SERP_RS04420	SE0878	SERP0878
sense	NC_002976.3	RefSeq	gene	892710	894056	.	+	.	ID=gene896;Name=SERP_RS04425;gbkey=Gene;gene_biotype=protein_coding;locus_tag=SERP_RS04425;old_locus_tag=SE0879%2CSERP0879	1	3	2.10224	1.85439	2.76154	0.671506	0.501898	0.999764	SERP_RS04425	SE0879	SERP0879
sense	NC_002976.3	RefSeq	gene	894062	894253	.	+	.	ID=gene897;Name=SERP_RS04430;gbkey=Gene;gene_biotype=protein_coding;locus_tag=SERP_RS04430;old_locus_tag=SE0880%2CSERP0880	0	0	0	NA	NA	NA	NA	NA	SERP_RS04430	SE0880	SERP0880
sense	NC_002976.3	RefSeq	gene	894430	894807	.	+	.	ID=gene898;Name=SERP_RS04435;gbkey=Gene;gene_biotype=protein_coding;locus_tag=SERP_RS04435	0	0.25	0	NA	NA	NA	NA	NA	SERP_RS04435	-	-
sense	NC_002976.3	RefSeq	gene	894814	895002	.	+	.	ID=gene899;Name=SERP_RS04440;gbkey=Gene;gene_biotype=protein_coding;locus_tag=SERP_RS04440	32	18	24.4545	-0.560629	1.08312	-0.517608	0.604732	0.999764	SERP_RS04440	-	-
sense	NC_002976.3	RefSeq	gene	895252	895935	.	-	.	ID=gene900;Name=SERP_RS04445;gbkey=Gene;gene_biotype=protein_coding;locus_tag=SERP_RS04445;old_locus_tag=SE0882%2CSERP0882	113.5	80	95.8334	-0.241517	0.865962	-0.2789	0.780322	0.999764	SERP_RS04445	SE0882	SERP0882
sense	NC_002976.3	RefSeq	gene	896005	897030	.	-	.	ID=gene901;Name=SERP_RS04450;gbkey=Gene;gene_biotype=protein_coding;locus_tag=SERP_RS04450;old_locus_tag=SE0883%2CSERP0883	94.1667	67.5	80.1377	-0.197681	0.879815	-0.224685	0.822224	0.999764	SERP_RS04450	SE0883	SERP0883
sense	NC_002976.3	RefSeq	gene	897344	897541	.	+	.	ID=gene902;Name=SERP_RS04455;gbkey=Gene;gene_biotype=protein_coding;locus_tag=SERP_RS04455;old_locus_tag=SE0884%2CSERP0884	2403	1246	1778.36	-0.678086	0.817839	-0.829119	0.407037	0.999764	SERP_RS04455	SE0884	SERP0884
sense	NC_002976.3	RefSeq	gene	897599	899071	.	+	.	ID=gene903;Name=SERP_RS04460;gbkey=Gene;gene_biotype=protein_coding;locus_tag=SERP_RS04460;old_locus_tag=SE0885%2CSERP0885	471	575	530.145	0.55728	0.817635	0.681575	0.495507	0.999764	SERP_RS04460	SE0885	SERP0885
sense	NC_002976.3	RefSeq	gene	899240	900124	.	+	.	ID=gene904;Name=SERP_RS04465;gbkey=Gene;gene_biotype=protein_coding;locus_tag=SERP_RS04465;old_locus_tag=SE0886%2CSERP0886	75	119	99.4806	0.935443	0.911973	1.02574	0.305016	0.999764	SERP_RS04465	SE0886	SERP0886
sense	NC_002976.3	RefSeq	gene	900121	900852	.	+	.	ID=gene905;Name=SERP_RS04470;gbkey=Gene;gene_biotype=protein_coding;locus_tag=SERP_RS04470;old_locus_tag=SE0887%2CSERP0887	105	93	98.8709	0.094358	0.859956	0.109724	0.912628	0.999764	SERP_RS04470	SE0887	SERP0887
sense	NC_002976.3	RefSeq	gene	900852	901946	.	+	.	ID=gene906;Name=SERP_RS04475;gbkey=Gene;gene_biotype=protein_coding;locus_tag=SERP_RS04475;old_locus_tag=SE0888%2CSERP0888	125.5	109.5	117.767	0.0735246	0.847451	0.0867597	0.930863	0.999764	SERP_RS04475	SE0888	SERP0888
sense	NC_002976.3	RefSeq	gene	901943	902545	.	+	.	ID=gene907;Name=SERP_RS04480;gbkey=Gene;gene_biotype=protein_coding;locus_tag=SERP_RS04480;old_locus_tag=SE0889%2CSERP0889	78.5	64.5	70.6552	-0.0159574	0.889349	-0.0179428	0.985684	0.999764	SERP_RS04480	SE0889	SERP0889
sense	NC_002976.3	RefSeq	gene	902714	902902	.	-	.	ID=gene908;Name=SERP_RS04485;gbkey=Gene;gene_biotype=protein_coding;locus_tag=SERP_RS04485;old_locus_tag=SE0890%2CSERP0890	1366	951	1144.15	-0.252994	0.791618	-0.319591	0.749278	0.999764	SERP_RS04485	SE0890	SERP0890
sense	NC_002976.3	RefSeq	gene	903058	903603	.	+	.	ID=gene909;Name=SERP_RS04490;gbkey=Gene;gene_biotype=protein_coding;locus_tag=SERP_RS04490;old_locus_tag=SE0891%2CSERP0891	81	29	52.8085	-1.21242	1.00418	-1.20737	0.227289	0.999764	SERP_RS04490	SE0891	SERP0891
sense	NC_002976.3	RefSeq	gene	904106	904249	.	+	.	ID=gene910;Name=SERP_RS13350;gbkey=Gene;gene_biotype=protein_coding;locus_tag=SERP_RS13350;old_locus_tag=SERP0892	9	6	7.39245	-0.315516	1.53597	-0.205418	0.837245	0.999764	SERP_RS13350	SERP0892	SERP0892
sense	NC_002976.3	RefSeq	gene	904340	905212	.	-	.	ID=gene911;Name=SERP_RS04500;gbkey=Gene;gene_biotype=protein_coding;locus_tag=SERP_RS04500;old_locus_tag=SE0893%2CSERP0893	806.25	910.25	866.607	0.444532	0.803837	0.553012	0.580255	0.999764	SERP_RS04500	SE0893	SERP0893
sense	NC_002976.3	RefSeq	gene	905539	906138	.	+	.	ID=gene912;Name=SERP_RS04505;gbkey=Gene;gene_biotype=protein_coding;locus_tag=SERP_RS04505;old_locus_tag=SE0895%2CSERP0895	337	922.5	659.6	1.72146	0.956207	1.8003	0.0718126	0.999764	SERP_RS04505	SE0895	SERP0895
sense	NC_002976.3	RefSeq	gene	906216	907592	.	-	.	ID=gene913;Name=SERP_RS04510;gbkey=Gene;gene_biotype=protein_coding;locus_tag=SERP_RS04510;old_locus_tag=SE0896%2CSERP0896	50	49	49.6692	0.240298	0.934738	0.257075	0.797121	0.999764	SERP_RS04510	SE0896	SERP0896
sense	NC_002976.3	RefSeq	gene	907781	909061	.	+	.	ID=gene914;Name=SERP_RS04515;gbkey=Gene;gene_biotype=protein_coding;locus_tag=SERP_RS04515;old_locus_tag=SE0897%2CSERP0897	33.5	53.5	45.1272	0.936869	0.992563	0.943888	0.345227	0.999764	SERP_RS04515	SE0897	SERP0897
sense	NC_002976.3	RefSeq	gene	909067	910131	.	+	.	ID=gene915;Name=SERP_RS04520;gbkey=Gene;gene_biotype=protein_coding;locus_tag=SERP_RS04520;old_locus_tag=SE0898%2CSERP0898	32	36.5	34.3354	0.439369	1.00155	0.43869	0.660886	0.999764	SERP_RS04520	SE0898	SERP0898
sense	NC_002976.3	RefSeq	gene	910133	911053	.	+	.	ID=gene916;Name=SERP_RS04525;gbkey=Gene;gene_biotype=protein_coding;locus_tag=SERP_RS04525;old_locus_tag=SE0899%2CSERP0899	152.5	116.5	132.901	-0.120502	0.840812	-0.143316	0.886041	0.999764	SERP_RS04525	SE0899	SERP0899
sense	NC_002976.3	RefSeq	gene	911116	911922	.	+	.	ID=gene917;Name=SERP_RS04530;gbkey=Gene;gene_biotype=protein_coding;locus_tag=SERP_RS04530;old_locus_tag=SE0900%2CSERP0900	447	408.143	427.542	0.137739	0.800063	0.172161	0.863311	0.999764	SERP_RS04530	SE0900	SERP0900
sense	NC_002976.3	RefSeq	gene	912254	912568	.	-	.	ID=gene918;Name=SERP_RS04535;gbkey=Gene;gene_biotype=protein_coding;locus_tag=SERP_RS04535;old_locus_tag=SE0901%2CSERP0901	1135	661	879.755	-0.510524	0.808377	-0.631542	0.527686	0.999764	SERP_RS04535	SE0901	SERP0901
sense	NC_002976.3	RefSeq	gene	912874	914322	.	-	.	ID=gene919;Name=SERP_RS04540;gbkey=Gene;gene_biotype=protein_coding;locus_tag=SERP_RS04540;old_locus_tag=SE0902%2CSERP0902	752.5	400	562.054	-0.641287	0.823964	-0.778294	0.436396	0.999764	SERP_RS04540	SE0902	SERP0902
sense	NC_002976.3	RefSeq	gene	914553	916067	.	+	.	ID=gene920;Name=SERP_RS04545;gbkey=Gene;gene_biotype=protein_coding;locus_tag=SERP_RS04545;old_locus_tag=SE0903%2CSERP0903	930.5	687.75	801.214	-0.165377	0.791868	-0.208844	0.83457	0.999764	SERP_RS04545	SE0903	SERP0903
sense	NC_002976.3	RefSeq	gene	916157	916306	.	+	.	ID=gene921;Name=SERP_RS04550;gbkey=Gene;gene_biotype=protein_coding;locus_tag=SERP_RS04550;old_locus_tag=SE0904%2CSERP0904	1837.5	1676.5	1757.09	0.136331	0.785574	0.173543	0.862225	0.999764	SERP_RS04550	SE0904	SERP0904
sense	NC_002976.3	RefSeq	gene	916473	916742	.	+	.	ID=gene922;Name=SERP_RS04555;gbkey=Gene;gene_biotype=protein_coding;locus_tag=SERP_RS04555;old_locus_tag=SE0905%2CSERP0905	11	7	8.85223	-0.38263	1.44269	-0.26522	0.79084	0.999764	SERP_RS04555	SE0905	SERP0905
sense	NC_002976.3	RefSeq	gene	916896	917873	.	+	.	ID=gene923;Name=SERP_RS04560;gbkey=Gene;gene_biotype=protein_coding;locus_tag=SERP_RS04560;old_locus_tag=SE0906%2CSERP0906	113.714	72.5	91.4419	-0.39352	0.876193	-0.449125	0.653342	0.999764	SERP_RS04560	SE0906	SERP0906
sense	NC_002976.3	RefSeq	gene	917887	918912	.	+	.	ID=gene924;Name=SERP_RS04565;gbkey=Gene;gene_biotype=protein_coding;locus_tag=SERP_RS04565;old_locus_tag=SE0907%2CSERP0907	176.5	68.3333	117.482	-1.10252	0.921291	-1.19672	0.231418	0.999764	SERP_RS04565	SE0907	SERP0907
sense	NC_002976.3	RefSeq	gene	918967	919097	.	+	.	ID=gene925;Name=SERP_RS13355;gbkey=Gene;gene_biotype=pseudogene;locus_tag=SERP_RS13355;old_locus_tag=SE0908%2CSERP0908;pseudo=true	2733	2330.08	2523.7	0.0392903	0.782812	0.0501912	0.95997	0.999764	SERP_RS13355	SE0908	SERP0908
sense	NC_002976.3	RefSeq	gene	919266	919886	.	-	.	ID=gene926;Name=SERP_RS04570;gbkey=Gene;gene_biotype=protein_coding;locus_tag=SERP_RS04570;old_locus_tag=SE0909%2CSERP0909	2944	1875	2370.03	-0.381441	0.794201	-0.480283	0.631026	0.999764	SERP_RS04570	SE0909	SERP0909
sense	NC_002976.3	RefSeq	gene	920030	920263	.	+	.	ID=gene927;Name=SERP_RS04575;gbkey=Gene;gene_biotype=protein_coding;locus_tag=SERP_RS04575;old_locus_tag=SE0910%2CSERP0910	495	111	286.367	-1.88742	0.993885	-1.89903	0.0575602	0.999764	SERP_RS04575	SE0910	SERP0910
sense	NC_002976.3	RefSeq	gene	920424	920660	.	+	.	ID=gene928;Name=SERP_RS04580;gbkey=Gene;gene_biotype=protein_coding;locus_tag=SERP_RS04580;old_locus_tag=SE0911%2CSERP0911	168.167	128	146.775	-0.122872	0.835352	-0.147091	0.88306	0.999764	SERP_RS04580	SE0911	SERP0911
sense	NC_002976.3	RefSeq	gene	920892	922880	.	+	.	ID=gene929;Name=SERP_RS04585;gbkey=Gene;gene_biotype=protein_coding;locus_tag=SERP_RS04585;old_locus_tag=SE0912%2CSERP0912	2257.5	1896.25	2069.14	0.0173592	0.783438	0.0221578	0.982322	0.999764	SERP_RS04585	SE0912	SERP0912
sense	NC_002976.3	RefSeq	gene	923087	923314	.	+	.	ID=gene930;Name=SERP_RS04590;gbkey=Gene;gene_biotype=protein_coding;locus_tag=SERP_RS04590;old_locus_tag=SE0914%2CSERP0914	1777	1173	1453.19	-0.329795	0.793588	-0.415574	0.677722	0.999764	SERP_RS04590	SE0914	SERP0914
sense	NC_002976.3	RefSeq	gene	923425	923541	.	-	.	ID=gene931;Name=SERP_RS12740;gbkey=Gene;gene_biotype=pseudogene;locus_tag=SERP_RS12740;partial=true;pseudo=true;start_range=.,923425	191.5	407.8	310.953	1.36444	0.917294	1.48746	0.136893	0.999764	SERP_RS12740	-	-
sense	NC_002976.3	RefSeq	gene	923527	924699	.	+	.	ID=gene932;Name=SERP_RS04595;gbkey=Gene;gene_biotype=protein_coding;locus_tag=SERP_RS04595;old_locus_tag=SE0915%2CSERP0915	530.867	593.733	567.9	0.431196	0.807788	0.533798	0.593481	0.999764	SERP_RS04595	SE0915	SERP0915
sense	NC_002976.3	RefSeq	gene	924857	925345	.	+	.	ID=gene933;Name=SERP_RS04600;gbkey=Gene;gene_biotype=protein_coding;locus_tag=SERP_RS04600;old_locus_tag=SE0916%2CSERP0916	507	552	533.914	0.392128	0.806335	0.486309	0.626748	0.999764	SERP_RS04600	SE0916	SERP0916
sense	NC_002976.3	RefSeq	gene	925453	926577	.	+	.	ID=gene934;Name=SERP_RS04605;gbkey=Gene;gene_biotype=protein_coding;locus_tag=SERP_RS04605;old_locus_tag=SE0917%2CSERP0917	291.5	324	310.84	0.41947	0.818502	0.512485	0.608311	0.999764	SERP_RS04605	SE0917	SERP0917
sense	NC_002976.3	RefSeq	gene	926581	929610	.	+	.	ID=gene935;Name=SERP_RS04610;gbkey=Gene;gene_biotype=protein_coding;locus_tag=SERP_RS04610;old_locus_tag=SE0918%2CSERP0918	563	589	579.729	0.334578	0.802122	0.417116	0.676594	0.999764	SERP_RS04610	SE0918	SERP0918
sense	NC_002976.3	RefSeq	gene	929728	930078	.	-	.	ID=gene936;Name=SERP_RS04615;gbkey=Gene;gene_biotype=protein_coding;locus_tag=SERP_RS04615;old_locus_tag=SE0919%2CSERP0919	3024	924	1884.42	-1.44105	0.909961	-1.58363	0.113277	0.999764	SERP_RS04615	SE0919	SERP0919
sense	NC_002976.3	RefSeq	gene	930290	931930	.	+	.	ID=gene937;Name=SERP_RS04620;gbkey=Gene;gene_biotype=protein_coding;locus_tag=SERP_RS04620;old_locus_tag=SE0920%2CSERP0920	1237.5	774.333	988.693	-0.40816	0.800508	-0.509876	0.610138	0.999764	SERP_RS04620	SE0920	SERP0920
sense	NC_002976.3	RefSeq	gene	932351	935056	.	+	.	ID=gene938;Name=SERP_RS04625;gbkey=Gene;gene_biotype=protein_coding;locus_tag=SERP_RS04625;old_locus_tag=SE0921%2CSERP0921	977.143	1389.25	1207.43	0.777061	0.829454	0.936835	0.348843	0.999764	SERP_RS04625	SE0921	SERP0921
sense	NC_002976.3	RefSeq	gene	935179	935646	.	+	.	ID=gene939;Name=SERP_RS04630;gbkey=Gene;gene_biotype=protein_coding;locus_tag=SERP_RS04630;old_locus_tag=SE0922%2CSERP0922	687	389.333	526.413	-0.551094	0.817458	-0.674155	0.500212	0.999764	SERP_RS04630	SE0922	SERP0922
sense	NC_002976.3	RefSeq	gene	935697	935993	.	-	.	ID=gene940;Name=SERP_RS04635;gbkey=Gene;gene_biotype=protein_coding;locus_tag=SERP_RS04635;old_locus_tag=SE0923%2CSERP0923	166	116	139.277	-0.247613	0.841481	-0.294259	0.76856	0.999764	SERP_RS04635	SE0923	SERP0923
sense	NC_002976.3	RefSeq	gene	936237	936845	.	-	.	ID=gene941;Name=SERP_RS04640;gbkey=Gene;gene_biotype=protein_coding;locus_tag=SERP_RS04640;old_locus_tag=SE0924%2CSERP0924	2106	844	1422.43	-1.04974	0.859433	-1.22144	0.221921	0.999764	SERP_RS04640	SE0924	SERP0924
sense	NC_002976.3	RefSeq	gene	937049	939049	.	+	.	ID=gene942;Name=SERP_RS04645;gbkey=Gene;gene_biotype=protein_coding;locus_tag=SERP_RS04645;old_locus_tag=SE0925%2CSERP0925	157.667	157.667	158.689	0.269445	0.835164	0.322625	0.746979	0.999764	SERP_RS04645	SE0925	SERP0925
sense	NC_002976.3	RefSeq	gene	939046	941448	.	+	.	ID=gene943;Name=SERP_RS04650;gbkey=Gene;gene_biotype=protein_coding;locus_tag=SERP_RS04650;old_locus_tag=SE0926%2CSERP0926	361.5	300	329.545	-0.00158211	0.804296	-0.00196708	0.998431	0.999764	SERP_RS04650	SE0926	SERP0926
sense	NC_002976.3	RefSeq	gene	941660	943117	.	+	.	ID=gene944;Name=SERP_RS04655;gbkey=Gene;gene_biotype=protein_coding;locus_tag=SERP_RS04655;old_locus_tag=SE0927%2CSERP0927	517.75	522.25	522.456	0.280543	0.801089	0.350202	0.726187	0.999764	SERP_RS04655	SE0927	SERP0927
sense	NC_002976.3	RefSeq	gene	943312	944160	.	+	.	ID=gene945;Name=SERP_RS04660;gbkey=Gene;gene_biotype=protein_coding;locus_tag=SERP_RS04660;old_locus_tag=SE0928%2CSERP0928	255	205	228.666	-0.0454283	0.815197	-0.0557268	0.955559	0.999764	SERP_RS04660	SE0928	SERP0928
sense	NC_002976.3	RefSeq	gene	944294	945523	.	+	.	ID=gene946;Name=SERP_RS04665;gbkey=Gene;gene_biotype=protein_coding;locus_tag=SERP_RS04665;old_locus_tag=SE0929%2CSERP0929	894	587	729.376	-0.337469	0.799524	-0.422087	0.672962	0.999764	SERP_RS04665	SE0929	SERP0929
sense	NC_002976.3	RefSeq	gene	945777	948299	.	+	.	ID=gene947;Name=SERP_RS04670;gbkey=Gene;gene_biotype=protein_coding;locus_tag=SERP_RS04670;old_locus_tag=SE0930%2CSERP0930	842.059	881	867.083	0.334767	0.797544	0.419747	0.67467	0.999764	SERP_RS04670	SE0930	SERP0930
sense	NC_002976.3	RefSeq	gene	948493	949008	.	-	.	ID=gene948;Name=SERP_RS04675;gbkey=Gene;gene_biotype=protein_coding;locus_tag=SERP_RS04675;old_locus_tag=SE0931%2CSERP0931	1003	612	792.741	-0.443272	0.804718	-0.550842	0.581742	0.999764	SERP_RS04675	SE0931	SERP0931
sense	NC_002976.3	RefSeq	gene	949144	950133	.	+	.	ID=gene949;Name=SERP_RS04680;gbkey=Gene;gene_biotype=protein_coding;locus_tag=SERP_RS04680;old_locus_tag=SE0932%2CSERP0932	1125	616	850.498	-0.599477	0.815682	-0.734939	0.462377	0.999764	SERP_RS04680	SE0932	SERP0932
sense	NC_002976.3	RefSeq	gene	950432	950619	.	-	.	ID=gene950;Name=SERP_RS12755;gbkey=Gene;gene_biotype=pseudogene;locus_tag=SERP_RS12755;pseudo=true	190.636	152.496	170.425	-0.0600564	0.827124	-0.0726086	0.942118	0.999764	SERP_RS12755	-	-
sense	NC_002976.3	RefSeq	gene	950674	950868	.	-	.	ID=gene951;Name=SERP_RS04685;gbkey=Gene;gene_biotype=protein_coding;locus_tag=SERP_RS04685;old_locus_tag=SE0934%2CSERP0934	888	693	784.831	-0.0882589	0.790565	-0.11164	0.911109	0.999764	SERP_RS04685	SE0934	SERP0934
sense	NC_002976.3	RefSeq	gene	951003	952265	.	+	.	ID=gene952;Name=SERP_RS04690;gbkey=Gene;gene_biotype=protein_coding;locus_tag=SERP_RS04690;old_locus_tag=SE0935%2CSERP0935	20	27	23.9298	0.702404	1.09385	0.642141	0.520782	0.999764	SERP_RS04690	SE0935	SERP0935
sense	NC_002976.3	RefSeq	gene	952337	953425	.	-	.	ID=gene953;Name=SERP_RS04695;gbkey=Gene;gene_biotype=protein_coding;locus_tag=SERP_RS04695;old_locus_tag=SE0936%2CSERP0936	108	43	72.7901	-1.05918	0.952131	-1.11243	0.265955	0.999764	SERP_RS04695	SE0936	SERP0936
sense	NC_002976.3	RefSeq	gene	954084	955490	.	+	.	ID=gene954;Name=SERP_RS04700;gbkey=Gene;gene_biotype=protein_coding;locus_tag=SERP_RS04700;old_locus_tag=SE0937%2CSERP0937	31	22.5	26.1948	-0.225319	1.0522	-0.214141	0.830437	0.999764	SERP_RS04700	SE0937	SERP0937
sense	NC_002976.3	RefSeq	gene	955487	956053	.	+	.	ID=gene955;Name=SERP_RS04705;gbkey=Gene;gene_biotype=protein_coding;locus_tag=SERP_RS04705;old_locus_tag=SE0938%2CSERP0938	3	4.5	3.56203	0.68448	2.0607	0.332159	0.739769	0.999764	SERP_RS04705	SE0938	SERP0938
sense	NC_002976.3	RefSeq	gene	956056	957051	.	+	.	ID=gene956;Name=SERP_RS04710;gbkey=Gene;gene_biotype=protein_coding;locus_tag=SERP_RS04710;old_locus_tag=SE0939%2CSERP0939	8.2	16	12.4264	1.26944	1.34866	0.941259	0.346572	0.999764	SERP_RS04710	SE0939	SERP0939
sense	NC_002976.3	RefSeq	gene	957055	957843	.	+	.	ID=gene957;Name=SERP_RS04715;gbkey=Gene;gene_biotype=protein_coding;locus_tag=SERP_RS04715;old_locus_tag=SE0940%2CSERP0940	11.1429	20	15.9885	1.13194	1.24401	0.909915	0.362867	0.999764	SERP_RS04715	SE0940	SERP0940
sense	NC_002976.3	RefSeq	gene	957833	958456	.	+	.	ID=gene958;Name=SERP_RS04720;gbkey=Gene;gene_biotype=protein_coding;locus_tag=SERP_RS04720;old_locus_tag=SE0941%2CSERP0941	4	6.5	5.11533	0.854405	1.78967	0.477409	0.633071	0.999764	SERP_RS04720	SE0941	SERP0941
sense	NC_002976.3	RefSeq	gene	958460	959668	.	+	.	ID=gene959;Name=SERP_RS04725;gbkey=Gene;gene_biotype=protein_coding;locus_tag=SERP_RS04725;old_locus_tag=SE0942%2CSERP0942	22	27.5	25.3896	0.617368	1.07428	0.574679	0.565508	0.999764	SERP_RS04725	SE0942	SERP0942
sense	NC_002976.3	RefSeq	gene	959649	960392	.	+	.	ID=gene960;Name=SERP_RS04730;gbkey=Gene;gene_biotype=protein_coding;locus_tag=SERP_RS04730;old_locus_tag=SE0943%2CSERP0943	17	18.5	17.6231	0.351907	1.16163	0.302942	0.761934	0.999764	SERP_RS04730	SE0943	SERP0943
sense	NC_002976.3	RefSeq	gene	960571	961242	.	+	.	ID=gene961;Name=SERP_RS04735;gbkey=Gene;gene_biotype=protein_coding;locus_tag=SERP_RS04735;old_locus_tag=SE0944%2CSERP0944	1782	652	1169.47	-1.18111	0.877108	-1.34659	0.178112	0.999764	SERP_RS04735	SE0944	SERP0944
sense	NC_002976.3	RefSeq	gene	961418	961540	.	+	.	ID=gene962;Name=SERP_RS13360;gbkey=Gene;gene_biotype=protein_coding;locus_tag=SERP_RS13360;old_locus_tag=SE0945%2CSERP0945	1401.1	885.5	1124.41	-0.391632	0.798539	-0.490436	0.623825	0.999764	SERP_RS13360	SE0945	SERP0945
sense	NC_002976.3	RefSeq	gene	961515	962768	.	+	.	ID=gene963;Name=SERP_RS04740;gbkey=Gene;gene_biotype=protein_coding;locus_tag=SERP_RS04740;old_locus_tag=SE0946%2CSERP0946	753.6	665.5	708.983	0.0904029	0.791688	0.11419	0.909087	0.999764	SERP_RS04740	SE0946	SERP0946
sense	NC_002976.3	RefSeq	gene	962794	964047	.	+	.	ID=gene964;Name=SERP_RS04745;gbkey=Gene;gene_biotype=protein_coding;locus_tag=SERP_RS04745;old_locus_tag=SE0947%2CSERP0947	2051.5	1258	1625.09	-0.436453	0.799086	-0.54619	0.584936	0.999764	SERP_RS04745	SE0947	SERP0947
sense	NC_002976.3	RefSeq	gene	965066	965830	.	+	.	ID=gene965;Name=SERP_RS04750;gbkey=Gene;gene_biotype=protein_coding;locus_tag=SERP_RS04750;old_locus_tag=SE0948%2CSERP0948	116	114	115.408	0.244354	0.852325	0.286691	0.774349	0.999764	SERP_RS04750	SE0948	SERP0948
sense	NC_002976.3	RefSeq	gene	965895	966905	.	+	.	ID=gene966;Name=SERP_RS04755;gbkey=Gene;gene_biotype=protein_coding;locus_tag=SERP_RS04755;old_locus_tag=SE0949%2CSERP0949	276	182.5	225.604	-0.331285	0.823628	-0.402226	0.687518	0.999764	SERP_RS04755	SE0949	SERP0949
sense	NC_002976.3	RefSeq	gene	967035	967730	.	-	.	ID=gene967;Name=SERP_RS04760;gbkey=Gene;gene_biotype=protein_coding;locus_tag=SERP_RS04760;old_locus_tag=SE0950%2CSERP0950	79.5	132	108.894	0.99191	0.911751	1.08792	0.276632	0.999764	SERP_RS04760	SE0950	SERP0950
sense	NC_002976.3	RefSeq	gene	967733	968509	.	-	.	ID=gene968;Name=SERP_RS04765;gbkey=Gene;gene_biotype=protein_coding;locus_tag=SERP_RS04765;old_locus_tag=SE0951%2CSERP0951	30.5	50	41.1097	1.00641	1.01297	0.993519	0.320457	0.999764	SERP_RS04765	SE0951	SERP0951
sense	NC_002976.3	RefSeq	gene	968472	969326	.	-	.	ID=gene969;Name=SERP_RS04770;gbkey=Gene;gene_biotype=protein_coding;locus_tag=SERP_RS04770;old_locus_tag=SE0952%2CSERP0952	43.6111	72.5	59.5623	0.979937	0.96166	1.01901	0.3082	0.999764	SERP_RS04770	SE0952	SERP0952
sense	NC_002976.3	RefSeq	gene	969316	970317	.	-	.	ID=gene970;Name=SERP_RS04775;gbkey=Gene;gene_biotype=protein_coding;locus_tag=SERP_RS04775;old_locus_tag=SE0953%2CSERP0953	84.5	111.5	99.7368	0.684482	0.888165	0.77067	0.440903	0.999764	SERP_RS04775	SE0953	SERP0953
sense	NC_002976.3	RefSeq	gene	970496	970834	.	-	.	ID=gene971;Name=SERP_RS04780;gbkey=Gene;gene_biotype=protein_coding;locus_tag=SERP_RS04780;old_locus_tag=SE0954%2CSERP0954	819	853.333	841.237	0.328128	0.797499	0.411446	0.680746	0.999764	SERP_RS04780	SE0954	SERP0954
sense	NC_002976.3	RefSeq	gene	971082	972893	.	+	.	ID=gene972;Name=SERP_RS04785;gbkey=Gene;gene_biotype=protein_coding;locus_tag=SERP_RS04785;old_locus_tag=SE0955%2CSERP0955	366	416.5	395.044	0.454185	0.815301	0.557076	0.577475	0.999764	SERP_RS04785	SE0955	SERP0955
sense	NC_002976.3	RefSeq	gene	972986	973633	.	-	.	ID=gene973;Name=SERP_RS04790;gbkey=Gene;gene_biotype=protein_coding;locus_tag=SERP_RS04790;old_locus_tag=SE0956%2CSERP0956	63	30	45.1599	-0.800943	0.982825	-0.81494	0.415107	0.999764	SERP_RS04790	SE0956	SERP0956
sense	NC_002976.3	RefSeq	gene	973640	974515	.	-	.	ID=gene974;Name=SERP_RS04795;gbkey=Gene;gene_biotype=protein_coding;locus_tag=SERP_RS04795;old_locus_tag=SE0957%2CSERP0957	17	12.5	14.3295	-0.233055	1.23039	-0.189415	0.849768	0.999764	SERP_RS04795	SE0957	SERP0957
sense	NC_002976.3	RefSeq	gene	974603	975508	.	-	.	ID=gene975;Name=SERP_RS04800;gbkey=Gene;gene_biotype=protein_coding;locus_tag=SERP_RS04800;old_locus_tag=SE0958%2CSERP0958	30	32	31.2288	0.362554	1.01677	0.356573	0.721411	0.999764	SERP_RS04800	SE0958	SERP0958
sense	NC_002976.3	RefSeq	gene	975510	976436	.	-	.	ID=gene976;Name=SERP_RS04805;gbkey=Gene;gene_biotype=protein_coding;locus_tag=SERP_RS04805;old_locus_tag=SE0959%2CSERP0959	24	28	26.3005	0.491837	1.05926	0.464322	0.642417	0.999764	SERP_RS04805	SE0959	SERP0959
sense	NC_002976.3	RefSeq	gene	976643	977620	.	-	.	ID=gene977;Name=SERP_RS04810;gbkey=Gene;gene_biotype=protein_coding;locus_tag=SERP_RS04810;old_locus_tag=SE0960%2CSERP0960	9	14.5	11.784	0.906874	1.33666	0.678462	0.497479	0.999764	SERP_RS04810	SE0960	SERP0960
sense	NC_002976.3	RefSeq	gene	978238	979134	.	-	.	ID=gene978;Name=SERP_RS04815;gbkey=Gene;gene_biotype=protein_coding;locus_tag=SERP_RS04815;old_locus_tag=SE0961%2CSERP0961	398	193	287.204	-0.774722	0.849401	-0.91208	0.361727	0.999764	SERP_RS04815	SE0961	SERP0961
sense	NC_002976.3	RefSeq	gene	979345	980952	.	+	.	ID=gene979;Name=SERP_RS04820;gbkey=Gene;gene_biotype=protein_coding;locus_tag=SERP_RS04820;old_locus_tag=SE0962%2CSERP0962	734	425	567.58	-0.518871	0.813939	-0.637482	0.523811	0.999764	SERP_RS04820	SE0962	SERP0962
sense	NC_002976.3	RefSeq	gene	981531	982763	.	+	.	ID=gene980;Name=SERP_RS04825;gbkey=Gene;gene_biotype=protein_coding;locus_tag=SERP_RS04825;old_locus_tag=SE0963%2CSERP0963	42	45	43.8301	0.36898	0.957272	0.385449	0.699904	0.999764	SERP_RS04825	SE0963	SERP0963
sense	NC_002976.3	RefSeq	gene	982834	983823	.	+	.	ID=gene981;Name=SERP_RS04830;gbkey=Gene;gene_biotype=protein_coding;locus_tag=SERP_RS04830;old_locus_tag=SE0964%2CSERP0964	64.5	68	66.475	0.356907	0.903229	0.395146	0.692735	0.999764	SERP_RS04830	SE0964	SERP0964
sense	NC_002976.3	RefSeq	gene	983825	984709	.	+	.	ID=gene982;Name=SERP_RS04835;gbkey=Gene;gene_biotype=protein_coding;locus_tag=SERP_RS04835;old_locus_tag=SE0965%2CSERP0965	21	27	24.3853	0.632014	1.08478	0.582619	0.56015	0.999764	SERP_RS04835	SE0965	SERP0965
sense	NC_002976.3	RefSeq	gene	984709	985431	.	+	.	ID=gene983;Name=SERP_RS04840;gbkey=Gene;gene_biotype=protein_coding;locus_tag=SERP_RS04840;old_locus_tag=SE0966%2CSERP0966	9.5	28.5	19.9246	1.75487	1.25093	1.40286	0.16066	0.999764	SERP_RS04840	SE0966	SERP0966
sense	NC_002976.3	RefSeq	gene	985453	986175	.	+	.	ID=gene984;Name=SERP_RS04845;gbkey=Gene;gene_biotype=protein_coding;locus_tag=SERP_RS04845;old_locus_tag=SE0967%2CSERP0967	83	127.5	108.064	0.894405	0.90224	0.991316	0.321531	0.999764	SERP_RS04845	SE0967	SERP0967
sense	NC_002976.3	RefSeq	gene	986332	987483	.	+	.	ID=gene985;Name=SERP_RS04850;gbkey=Gene;gene_biotype=protein_coding;locus_tag=SERP_RS04850;old_locus_tag=SE0968%2CSERP0968	22.5	29.5	26.4875	0.716903	1.07095	0.669407	0.503236	0.999764	SERP_RS04850	SE0968	SERP0968
sense	NC_002976.3	RefSeq	gene	987489	988562	.	+	.	ID=gene986;Name=SERP_RS04855;gbkey=Gene;gene_biotype=protein_coding;locus_tag=SERP_RS04855;old_locus_tag=SE0969%2CSERP0969	264.833	260.5	263.412	0.241964	0.814621	0.297026	0.766446	0.999764	SERP_RS04855	SE0969	SERP0969
sense	NC_002976.3	RefSeq	gene	988563	989828	.	+	.	ID=gene987;Name=SERP_RS04860;gbkey=Gene;gene_biotype=protein_coding;locus_tag=SERP_RS04860;old_locus_tag=SE0970%2CSERP0970	178.5	145	160.662	-0.0263794	0.829688	-0.0317944	0.974636	0.999764	SERP_RS04860	SE0970	SERP0970
sense	NC_002976.3	RefSeq	gene	989960	990166	.	-	.	ID=gene988;Name=SERP_RS12760;end_range=990166,.;gbkey=Gene;gene_biotype=pseudogene;locus_tag=SERP_RS12760;partial=true;pseudo=true	15	20	17.8102	0.684482	1.17381	0.583128	0.559807	0.999764	SERP_RS12760	-	-
sense	NC_002976.3	RefSeq	gene	990377	990589	.	+	.	ID=gene989;Name=SERP_RS12765;gbkey=Gene;gene_biotype=protein_coding;locus_tag=SERP_RS12765;old_locus_tag=SE0971%2CSERP0971	44.5	42	43.0941	0.20233	0.954708	0.211929	0.832162	0.999764	SERP_RS12765	SE0971	SERP0971
sense	NC_002976.3	RefSeq	gene	990579	990779	.	-	.	ID=gene990;Name=SERP_RS04865;gbkey=Gene;gene_biotype=protein_coding;locus_tag=SERP_RS04865;old_locus_tag=SE0972%2CSERP0972	17908	7878	12480.3	-0.915255	0.838612	-1.09139	0.2751	0.999764	SERP_RS04865	SE0972	SERP0972
sense	NC_002976.3	RefSeq	gene	990960	991268	.	-	.	ID=gene991;Name=SERP_RS04870;gbkey=Gene;gene_biotype=protein_coding;locus_tag=SERP_RS04870;old_locus_tag=SE0973%2CSERP0973	563	323	433.711	-0.532155	0.819201	-0.649603	0.515949	0.999764	SERP_RS04870	SE0973	SERP0973
sense	NC_002976.3	RefSeq	gene	991427	991696	.	+	.	ID=gene992;Name=SERP_RS04875;gbkey=Gene;gene_biotype=protein_coding;locus_tag=SERP_RS04875;old_locus_tag=SE0974%2CSERP0974	290.5	227.5	257.231	-0.077574	0.811625	-0.0955786	0.923855	0.999764	SERP_RS04875	SE0974	SERP0974
sense	NC_002976.3	RefSeq	gene	991736	992362	.	+	.	ID=gene993;Name=SERP_RS04880;gbkey=Gene;gene_biotype=protein_coding;locus_tag=SERP_RS04880;old_locus_tag=SE0975%2CSERP0975	114	115.5	115.595	0.294536	0.853998	0.34489	0.730177	0.999764	SERP_RS04880	SE0975	SERP0975
sense	NC_002976.3	RefSeq	gene	992385	993515	.	+	.	ID=gene994;Name=SERP_RS04885;gbkey=Gene;gene_biotype=protein_coding;locus_tag=SERP_RS04885;old_locus_tag=SE0976%2CSERP0976	788	551.2	661.339	-0.246698	0.796591	-0.309692	0.756795	0.999764	SERP_RS04885	SE0976	SERP0976
sense	NC_002976.3	RefSeq	gene	993591	994934	.	-	.	ID=gene995;Name=SERP_RS04890;gbkey=Gene;gene_biotype=protein_coding;locus_tag=SERP_RS04890;old_locus_tag=SE0977%2CSERP0977	212	225.111	220.061	0.355305	0.82537	0.43048	0.666846	0.999764	SERP_RS04890	SE0977	SERP0977
sense	NC_002976.3	RefSeq	gene	995121	997010	.	-	.	ID=gene996;Name=SERP_RS04895;gbkey=Gene;gene_biotype=protein_coding;locus_tag=SERP_RS04895;old_locus_tag=SE0978%2CSERP0978	89.5	107.167	99.7247	0.519058	0.875957	0.592561	0.553475	0.999764	SERP_RS04895	SE0978	SERP0978
sense	NC_002976.3	RefSeq	gene	997023	997814	.	-	.	ID=gene997;Name=SERP_RS04900;gbkey=Gene;gene_biotype=protein_coding;locus_tag=SERP_RS04900;old_locus_tag=SE0979%2CSERP0979	53	42.5	47.1929	-0.0661582	0.939355	-0.0704293	0.943852	0.999764	SERP_RS04900	SE0979	SERP0979
sense	NC_002976.3	RefSeq	gene	997992	998195	.	-	.	ID=gene998;Name=SERP_RS04905;gbkey=Gene;gene_biotype=protein_coding;locus_tag=SERP_RS04905;old_locus_tag=SE0980%2CSERP0980	220.5	404	321.965	1.1463	0.888149	1.29066	0.196822	0.999764	SERP_RS04905	SE0980	SERP0980
sense	NC_002976.3	RefSeq	gene	998220	999029	.	-	.	ID=gene999;Name=SERP_RS04910;gbkey=Gene;gene_biotype=protein_coding;locus_tag=SERP_RS04910;old_locus_tag=SE0981%2CSERP0981	1324.83	1436	1391.71	0.385509	0.796744	0.483855	0.628489	0.999764	SERP_RS04910	SE0981	SERP0981
sense	NC_002976.3	RefSeq	gene	999223	999402	.	+	.	ID=gene1000;Name=SERP_RS04915;gbkey=Gene;gene_biotype=protein_coding;locus_tag=SERP_RS04915;old_locus_tag=SE0982%2CSERP0982	1555	1253	1396	-0.0420825	0.785489	-0.0535749	0.957274	0.999764	SERP_RS04915	SE0982	SERP0982
sense	NC_002976.3	RefSeq	gene	999534	1000235	.	-	.	ID=gene1001;Name=SERP_RS04920;gbkey=Gene;gene_biotype=protein_coding;locus_tag=SERP_RS04920;old_locus_tag=SE0983%2CSERP0983	0	0	0	NA	NA	NA	NA	NA	SERP_RS04920	SE0983	SERP0983
sense	NC_002976.3	RefSeq	gene	1000232	1001062	.	-	.	ID=gene1002;Name=SERP_RS04925;gbkey=Gene;gene_biotype=protein_coding;locus_tag=SERP_RS04925;old_locus_tag=SE0984%2CSERP0984	0	0	0	NA	NA	NA	NA	NA	SERP_RS04925	SE0984	SERP0984
sense	NC_002976.3	RefSeq	gene	1001204	1002466	.	-	.	ID=gene1003;Name=SERP_RS04930;gbkey=Gene;gene_biotype=protein_coding;locus_tag=SERP_RS04930;old_locus_tag=SE0985%2CSERP0985	667	1953.5	1376.4	1.82012	0.965447	1.88526	0.0593951	0.999764	SERP_RS04930	SE0985	SERP0985
sense	NC_002976.3	RefSeq	gene	1002485	1005289	.	-	.	ID=gene1004;Name=SERP_RS04935;gbkey=Gene;gene_biotype=protein_coding;locus_tag=SERP_RS04935;old_locus_tag=SE0986%2CSERP0986	564	2228.03	1479.9	2.25143	1.02865	2.18872	0.0286174	0.999764	SERP_RS04935	SE0986	SERP0986
sense	NC_002976.3	RefSeq	gene	1005308	1005418	.	+	.	ID=gene1005;Name=SERP_RS13365;gbkey=Gene;gene_biotype=protein_coding;locus_tag=SERP_RS13365;old_locus_tag=SE0987%2CSERP0987	12	13	12.6013	0.384922	1.28089	0.300511	0.763787	0.999764	SERP_RS13365	SE0987	SERP0987
sense	NC_002976.3	RefSeq	gene	1005701	1007071	.	-	.	ID=gene1006;Name=SERP_RS04940;gbkey=Gene;gene_biotype=protein_coding;locus_tag=SERP_RS04940;old_locus_tag=SE0988%2CSERP0988	110.5	84	96.2075	-0.119597	0.862625	-0.138644	0.889732	0.999764	SERP_RS04940	SE0988	SERP0988
sense	NC_002976.3	RefSeq	gene	1007068	1007727	.	-	.	ID=gene1007;Name=SERP_RS04945;gbkey=Gene;gene_biotype=protein_coding;locus_tag=SERP_RS04945;old_locus_tag=SE0989%2CSERP0989	170.5	158	164.154	0.163835	0.830393	0.197298	0.843595	0.999764	SERP_RS04945	SE0989	SERP0989
sense	NC_002976.3	RefSeq	gene	1007900	1008010	.	-	.	ID=gene1008;Name=SERP_RS13370;gbkey=Gene;gene_biotype=protein_coding;locus_tag=SERP_RS13370;old_locus_tag=SERP0990	3	1	1.91521	-1.3155	2.811	-0.467985	0.639795	0.999764	SERP_RS13370	SERP0990	SERP0990
sense	NC_002976.3	RefSeq	gene	1008383	1009582	.	-	.	ID=gene1009;Name=SERP_RS04950;gbkey=Gene;gene_biotype=protein_coding;locus_tag=SERP_RS04950;old_locus_tag=SE0991%2CSERP0991	115.335	222.96	174.787	1.22485	0.915915	1.3373	0.181124	0.999764	SERP_RS04950	SE0991	SERP0991
sense	NC_002976.3	RefSeq	gene	1009969	1010583	.	-	.	ID=gene1010;Name=SERP_RS04955;gbkey=Gene;gene_biotype=protein_coding;locus_tag=SERP_RS04955;old_locus_tag=SE0992%2CSERP0992	94.5	96.5	95.508	0.299818	0.86778	0.3455	0.729718	0.999764	SERP_RS04955	SE0992	SERP0992
sense	NC_002976.3	RefSeq	gene	1010596	1011669	.	-	.	ID=gene1011;Name=SERP_RS04960;gbkey=Gene;gene_biotype=protein_coding;locus_tag=SERP_RS04960;old_locus_tag=SE0993%2CSERP0993	91	96.5	94.1418	0.346612	0.870828	0.398026	0.690611	0.999764	SERP_RS04960	SE0993	SERP0993
sense	NC_002976.3	RefSeq	gene	1011687	1012190	.	-	.	ID=gene1012;Name=SERP_RS04965;gbkey=Gene;gene_biotype=protein_coding;locus_tag=SERP_RS04965;old_locus_tag=SE0994%2CSERP0994	254.5	646	470.293	1.61615	0.945047	1.71013	0.0872423	0.999764	SERP_RS04965	SE0994	SERP0994
sense	NC_002976.3	RefSeq	gene	1012226	1012342	.	+	.	ID=gene1013;Name=SERP_RS13375;gbkey=Gene;gene_biotype=protein_coding;locus_tag=SERP_RS13375;old_locus_tag=SE0995%2CSERP0995	4	1	2.37063	-1.73054	2.6423	-0.654937	0.512509	0.999764	SERP_RS13375	SE0995	SERP0995
sense	NC_002976.3	RefSeq	gene	1012526	1014001	.	-	.	ID=gene1014;Name=SERP_RS04970;gbkey=Gene;gene_biotype=protein_coding;locus_tag=SERP_RS04970;old_locus_tag=SE0996%2CSERP0996	296	332	317.053	0.435031	0.818951	0.531205	0.595277	0.999764	SERP_RS04970	SE0996	SERP0996
sense	NC_002976.3	RefSeq	gene	1014346	1014570	.	-	.	ID=gene1015;Name=SERP_RS04975;gbkey=Gene;gene_biotype=protein_coding;locus_tag=SERP_RS04975;old_locus_tag=SE0997%2CSERP0997	250	283	269.206	0.448319	0.824127	0.543992	0.586447	0.999764	SERP_RS04975	SE0997	SERP0997
sense	NC_002976.3	RefSeq	gene	1014570	1015070	.	-	.	ID=gene1016;Name=SERP_RS04980;gbkey=Gene;gene_biotype=protein_coding;locus_tag=SERP_RS04980;old_locus_tag=SE0998%2CSERP0998	926.5	193	527.667	-1.99296	0.998817	-1.99532	0.0460078	0.999764	SERP_RS04980	SE0998	SERP0998
sense	NC_002976.3	RefSeq	gene	1015083	1015511	.	-	.	ID=gene1017;Name=SERP_RS04985;gbkey=Gene;gene_biotype=protein_coding;locus_tag=SERP_RS04985;old_locus_tag=SE0999%2CSERP0999	272	136.5	198.531	-0.730554	0.856765	-0.852689	0.393832	0.999764	SERP_RS04985	SE0999	SERP0999
sense	NC_002976.3	RefSeq	gene	1015508	1016032	.	-	.	ID=gene1018;Name=SERP_RS04990;gbkey=Gene;gene_biotype=protein_coding;locus_tag=SERP_RS04990;old_locus_tag=SE1000%2CSERP1000	311.5	255.5	282.621	-0.0159572	0.808376	-0.0197398	0.984251	0.999764	SERP_RS04990	SE1000	SERP1000
sense	NC_002976.3	RefSeq	gene	1016135	1016983	.	-	.	ID=gene1019;Name=SERP_RS04995;gbkey=Gene;gene_biotype=protein_coding;locus_tag=SERP_RS04995;old_locus_tag=SE1001%2CSERP1001	714.417	370.267	528.28	-0.678953	0.828211	-0.819782	0.41234	0.999764	SERP_RS04995	SE1001	SERP1001
sense	NC_002976.3	RefSeq	gene	1016993	1017478	.	-	.	ID=gene1020;Name=SERP_RS05000;gbkey=Gene;gene_biotype=protein_coding;locus_tag=SERP_RS05000;old_locus_tag=SE1002%2CSERP1002	187.75	90.75	135.573	-0.777348	0.878415	-0.884945	0.376187	0.999764	SERP_RS05000	SE1002	SERP1002
sense	NC_002976.3	RefSeq	gene	1017520	1018476	.	-	.	ID=gene1021;Name=SERP_RS05005;gbkey=Gene;gene_biotype=protein_coding;locus_tag=SERP_RS05005;old_locus_tag=SE1003%2CSERP1003	914.5	799.25	854.86	0.0754467	0.789524	0.0955598	0.92387	0.999764	SERP_RS05005	SE1003	SERP1003
sense	NC_002976.3	RefSeq	gene	1018790	1019452	.	-	.	ID=gene1022;Name=SERP_RS05010;gbkey=Gene;gene_biotype=protein_coding;locus_tag=SERP_RS05010;old_locus_tag=SE1004%2CSERP1004	118	79.5	97.6551	-0.29127	0.866298	-0.336224	0.736702	0.999764	SERP_RS05010	SE1004	SERP1004
sense	NC_002976.3	RefSeq	gene	1019468	1020517	.	-	.	ID=gene1023;Name=SERP_RS05015;gbkey=Gene;gene_biotype=protein_coding;locus_tag=SERP_RS05015;old_locus_tag=SE1005%2CSERP1005	94.8333	80	87.1804	0.0215173	0.869604	0.0247438	0.980259	0.999764	SERP_RS05015	SE1005	SERP1005
sense	NC_002976.3	RefSeq	gene	1020729	1021166	.	-	.	ID=gene1024;Name=SERP_RS05020;gbkey=Gene;gene_biotype=protein_coding;locus_tag=SERP_RS05020;old_locus_tag=SE1006%2CSERP1006	511.5	499.5	507.647	0.235229	0.799798	0.294111	0.768673	0.999764	SERP_RS05020	SE1006	SERP1006
sense	NC_002976.3	RefSeq	gene	1021218	1021478	.	-	.	ID=gene1025;Name=SERP_RS05025;gbkey=Gene;gene_biotype=protein_coding;locus_tag=SERP_RS05025;old_locus_tag=SE1007%2CSERP1007	138	35	82.0613	-1.70979	1.02542	-1.6674	0.0954346	0.999764	SERP_RS05025	SE1007	SERP1007
sense	NC_002976.3	RefSeq	gene	1021490	1021684	.	-	.	ID=gene1026;Name=SERP_RS05030;gbkey=Gene;gene_biotype=protein_coding;locus_tag=SERP_RS05030;old_locus_tag=SE1008%2CSERP1008	189.5	200.5	196.318	0.343445	0.829051	0.414263	0.678682	0.999764	SERP_RS05030	SE1008	SERP1008
sense	NC_002976.3	RefSeq	gene	1021935	1022639	.	+	.	ID=gene1027;Name=SERP_RS05035;gbkey=Gene;gene_biotype=protein_coding;locus_tag=SERP_RS05035;old_locus_tag=SE1009%2CSERP1009	211	74	136.716	-1.2422	0.930127	-1.33552	0.181707	0.999764	SERP_RS05035	SE1009	SERP1009
sense	NC_002976.3	RefSeq	gene	1022964	1023359	.	+	.	ID=gene1028;Name=SERP_RS05040;gbkey=Gene;gene_biotype=protein_coding;locus_tag=SERP_RS05040;old_locus_tag=SE1010%2CSERP1010	877	451	646.978	-0.690003	0.826555	-0.834794	0.403834	0.999764	SERP_RS05040	SE1010	SERP1010
sense	NC_002976.3	RefSeq	gene	1023531	1053980	.	-	.	ID=gene1029;Name=SERP_RS05045;gbkey=Gene;gene_biotype=protein_coding;locus_tag=SERP_RS05045;old_locus_tag=SE1011%2CSERP1011	410.548	371.905	391.385	0.125609	0.801572	0.156704	0.875478	0.999764	SERP_RS05045	SE1011	SERP1011
sense	NC_002976.3	RefSeq	gene	1054324	1055202	.	-	.	ID=gene1030;Name=SERP_RS05050;gbkey=Gene;gene_biotype=protein_coding;locus_tag=SERP_RS05050;old_locus_tag=SE1012%2CSERP1012	108.5	132.5	121.646	0.558951	0.865468	0.645837	0.518385	0.999764	SERP_RS05050	SE1012	SERP1012
sense	NC_002976.3	RefSeq	gene	1055221	1058658	.	-	.	ID=gene1031;Name=SERP_RS05055;gbkey=Gene;gene_biotype=protein_coding;locus_tag=SERP_RS05055;old_locus_tag=SE1013%2CSERP1013	173.643	211.667	195.619	0.554422	0.842033	0.658432	0.51026	0.999764	SERP_RS05055	SE1013	SERP1013
sense	NC_002976.3	RefSeq	gene	1059035	1059709	.	-	.	ID=gene1032;Name=SERP_RS05060;gbkey=Gene;gene_biotype=protein_coding;locus_tag=SERP_RS05060;old_locus_tag=SE1014%2CSERP1014	1142	696	902.155	-0.444958	0.803602	-0.553704	0.579782	0.999764	SERP_RS05060	SE1014	SERP1014
sense	NC_002976.3	RefSeq	gene	1059841	1060977	.	-	.	ID=gene1033;Name=SERP_RS05065;gbkey=Gene;gene_biotype=protein_coding;locus_tag=SERP_RS05065;old_locus_tag=SE1015%2CSERP1015	180	86	129.185	-0.796143	0.882855	-0.901781	0.367173	0.999764	SERP_RS05065	SE1015	SERP1015
sense	NC_002976.3	RefSeq	gene	1061168	1061551	.	-	.	ID=gene1034;Name=rnpB;gbkey=Gene;gene=rnpB;gene_biotype=RNase_P_RNA;locus_tag=SERP_RS12515;old_locus_tag=SERP_SernpB1	33118.8	6454	18626	-2.08994	1.00084	-2.08818	0.0367816	0.999764	SERP_RS12515	SERP_SernpB1	SERP_SernpB1
sense	NC_002976.3	RefSeq	gene	1061620	1061958	.	-	.	ID=gene1035;Name=SERP_RS05070;gbkey=Gene;gene_biotype=protein_coding;locus_tag=SERP_RS05070;old_locus_tag=SE1016%2CSERP1016	1228.5	414.5	786.521	-1.29916	0.895618	-1.45058	0.146898	0.999764	SERP_RS05070	SE1016	SERP1016
sense	NC_002976.3	RefSeq	gene	1061972	1062538	.	-	.	ID=gene1036;Name=SERP_RS05075;gbkey=Gene;gene_biotype=protein_coding;locus_tag=SERP_RS05075;old_locus_tag=SE1017%2CSERP1017	990.5	503.5	727.535	-0.704559	0.826602	-0.852356	0.394017	0.999764	SERP_RS05075	SE1017	SERP1017
sense	NC_002976.3	RefSeq	gene	1062550	1062882	.	-	.	ID=gene1037;Name=SERP_RS05080;gbkey=Gene;gene_biotype=protein_coding;locus_tag=SERP_RS05080;old_locus_tag=SE1018%2CSERP1018	315	487.5	411.341	0.900974	0.854484	1.05441	0.291697	0.999764	SERP_RS05080	SE1018	SERP1018
sense	NC_002976.3	RefSeq	gene	1063226	1063852	.	+	.	ID=gene1038;Name=SERP_RS05085;gbkey=Gene;gene_biotype=protein_coding;locus_tag=SERP_RS05085;old_locus_tag=SE1019%2CSERP1019	357.5	320.5	338.702	0.107557	0.804467	0.1337	0.89364	0.999764	SERP_RS05085	SE1019	SERP1019
sense	NC_002976.3	RefSeq	gene	1063849	1066080	.	+	.	ID=gene1039;Name=SERP_RS05090;gbkey=Gene;gene_biotype=protein_coding;locus_tag=SERP_RS05090;old_locus_tag=SE1020%2CSERP1020	900.5	608.5	743.636	-0.296408	0.79735	-0.371742	0.710085	0.999764	SERP_RS05090	SE1020	SERP1020
sense	NC_002976.3	RefSeq	gene	1066270	1066602	.	-	.	ID=gene1040;Name=SERP_RS05095;gbkey=Gene;gene_biotype=protein_coding;locus_tag=SERP_RS05095;old_locus_tag=SE1021%2CSERP1021	57	75	67.1296	0.665373	0.920783	0.722617	0.469915	0.999764	SERP_RS05095	SE1021	SERP1021
sense	NC_002976.3	RefSeq	gene	1066607	1067266	.	-	.	ID=gene1041;Name=SERP_RS05100;gbkey=Gene;gene_biotype=protein_coding;locus_tag=SERP_RS05100;old_locus_tag=SE1022%2CSERP1022	58.5	55	56.6062	0.192823	0.916441	0.210405	0.833352	0.999764	SERP_RS05100	SE1022	SERP1022
sense	NC_002976.3	RefSeq	gene	1067256	1067942	.	-	.	ID=gene1042;Name=SERP_RS05105;gbkey=Gene;gene_biotype=protein_coding;locus_tag=SERP_RS05105;old_locus_tag=SE1023%2CSERP1023	29.5	40.3333	35.6203	0.684482	1.00917	0.678259	0.497608	0.999764	SERP_RS05105	SE1023	SERP1023
sense	NC_002976.3	RefSeq	gene	1068035	1069327	.	-	.	ID=gene1043;Name=asnC;gbkey=Gene;gene=asnC;gene_biotype=protein_coding;locus_tag=SERP_RS05110;old_locus_tag=SE1024%2CSERP1024	1327	576.5	920.536	-0.934581	0.848581	-1.10135	0.270746	0.999764	SERP_RS05110	SE1024	SERP1024
sense	NC_002976.3	RefSeq	gene	1069448	1072156	.	-	.	ID=gene1044;Name=SERP_RS05115;gbkey=Gene;gene_biotype=protein_coding;locus_tag=SERP_RS05115;old_locus_tag=SE1025%2CSERP1025	276	424.5	358.447	0.888841	0.855693	1.03874	0.298927	0.999764	SERP_RS05115	SE1025	SERP1025
sense	NC_002976.3	RefSeq	gene	1072181	1073152	.	-	.	ID=gene1045;Name=SERP_RS05120;gbkey=Gene;gene_biotype=protein_coding;locus_tag=SERP_RS05120;old_locus_tag=SE1026%2CSERP1026	103.5	135.5	122.02	0.656468	0.872721	0.752208	0.451926	0.999764	SERP_RS05120	SE1026	SERP1026
sense	NC_002976.3	RefSeq	gene	1073139	1074341	.	-	.	ID=gene1046;Name=SERP_RS05125;gbkey=Gene;gene_biotype=protein_coding;locus_tag=SERP_RS05125;old_locus_tag=SE1027%2CSERP1027	103	133.333	119.918	0.638226	0.872297	0.731662	0.464375	0.999764	SERP_RS05125	SE1027	SERP1027
sense	NC_002976.3	RefSeq	gene	1074331	1075473	.	-	.	ID=gene1047;Name=SERP_RS05130;gbkey=Gene;gene_biotype=protein_coding;locus_tag=SERP_RS05130;old_locus_tag=SE1028%2CSERP1028	97	114.5	106.755	0.502422	0.870069	0.577451	0.563635	0.999764	SERP_RS05130	SE1028	SERP1028
sense	NC_002976.3	RefSeq	gene	1075495	1075812	.	-	.	ID=gene1048;Name=SERP_RS05135;gbkey=Gene;gene_biotype=protein_coding;locus_tag=SERP_RS05135;old_locus_tag=SE1029%2CSERP1029	212.5	478.5	358.943	1.44239	0.925084	1.5592	0.118949	0.999764	SERP_RS05135	SE1029	SERP1029
sense	NC_002976.3	RefSeq	gene	1075993	1076688	.	-	.	ID=gene1049;Name=SERP_RS05140;gbkey=Gene;gene_biotype=protein_coding;locus_tag=SERP_RS05140;old_locus_tag=SE1030%2CSERP1030	2568	1430.5	1954.51	-0.575184	0.808443	-0.711471	0.476792	0.999764	SERP_RS05140	SE1030	SERP1030
sense	NC_002976.3	RefSeq	gene	1076733	1077326	.	-	.	ID=gene1050;Name=SERP_RS05145;gbkey=Gene;gene_biotype=protein_coding;locus_tag=SERP_RS05145;old_locus_tag=SE1031%2CSERP1031	136.5	114	124.517	0.014872	0.843617	0.0176289	0.985935	0.999764	SERP_RS05145	SE1031	SERP1031
sense	NC_002976.3	RefSeq	gene	1077338	1077901	.	-	.	ID=gene1051;Name=SERP_RS05150;gbkey=Gene;gene_biotype=protein_coding;locus_tag=SERP_RS05150;old_locus_tag=SE1032%2CSERP1032	130	108.5	118.491	0.00196453	0.846741	0.00232011	0.998149	0.999764	SERP_RS05150	SE1032	SERP1032
sense	NC_002976.3	RefSeq	gene	1077915	1079159	.	-	.	ID=gene1052;Name=SERP_RS05155;gbkey=Gene;gene_biotype=protein_coding;locus_tag=SERP_RS05155;old_locus_tag=SE1033%2CSERP1033	258	183	217.955	-0.226082	0.82054	-0.275529	0.78291	0.999764	SERP_RS05155	SE1033	SERP1033
sense	NC_002976.3	RefSeq	gene	1079163	1080464	.	-	.	ID=gene1053;Name=SERP_RS05160;gbkey=Gene;gene_biotype=protein_coding;locus_tag=SERP_RS05160;old_locus_tag=SE1034%2CSERP1034	602.5	220	394.931	-1.18281	0.889246	-1.33013	0.183476	0.999764	SERP_RS05160	SE1034	SERP1034
sense	NC_002976.3	RefSeq	gene	1080474	1081538	.	-	.	ID=gene1054;Name=SERP_RS05165;gbkey=Gene;gene_biotype=protein_coding;locus_tag=SERP_RS05165;old_locus_tag=SE1035%2CSERP1035	103.7	91.5	97.8665	0.092567	0.860715	0.107547	0.914355	0.999764	SERP_RS05165	SE1035	SERP1035
sense	NC_002976.3	RefSeq	gene	1081566	1082732	.	-	.	ID=gene1055;Name=SERP_RS05170;gbkey=Gene;gene_biotype=protein_coding;locus_tag=SERP_RS05170;old_locus_tag=SE1036%2CSERP1036	158.143	103	128.498	-0.347835	0.850307	-0.40907	0.682488	0.999764	SERP_RS05170	SE1036	SERP1036
sense	NC_002976.3	RefSeq	gene	1083213	1083692	.	-	.	ID=gene1056;Name=SERP_RS05175;gbkey=Gene;gene_biotype=protein_coding;locus_tag=SERP_RS05175;old_locus_tag=SE1037%2CSERP1037	506	658	591.647	0.648395	0.823698	0.787176	0.431179	0.999764	SERP_RS05175	SE1037	SERP1037
sense	NC_002976.3	RefSeq	gene	1083802	1084821	.	-	.	ID=gene1057;Name=SERP_RS05180;gbkey=Gene;gene_biotype=protein_coding;locus_tag=SERP_RS05180;old_locus_tag=SE1038%2CSERP1038	501.167	681	601.995	0.712289	0.829322	0.858882	0.390406	0.999764	SERP_RS05180	SE1038	SERP1038
sense	NC_002976.3	RefSeq	gene	1084763	1085488	.	-	.	ID=gene1058;Name=SERP_RS05185;gbkey=Gene;gene_biotype=protein_coding;locus_tag=SERP_RS05185;old_locus_tag=SE1039%2CSERP1039	225	239.5	234.216	0.362554	0.823601	0.440206	0.659788	0.999764	SERP_RS05185	SE1039	SERP1039
sense	NC_002976.3	RefSeq	gene	1085481	1086059	.	-	.	ID=gene1059;Name=SERP_RS05190;gbkey=Gene;gene_biotype=protein_coding;locus_tag=SERP_RS05190;old_locus_tag=SE1040%2CSERP1040	1170	1468.5	1338.69	0.596789	0.812005	0.734957	0.462366	0.999764	SERP_RS05190	SE1040	SERP1040
sense	NC_002976.3	RefSeq	gene	1086529	1086801	.	-	.	ID=gene1060;Name=SERP_RS05195;gbkey=Gene;gene_biotype=protein_coding;locus_tag=SERP_RS05195;old_locus_tag=SE1041%2CSERP1041	7906.2	4117	5860.56	-0.671907	0.814214	-0.825223	0.409245	0.999764	SERP_RS05195	SE1041	SERP1041
sense	NC_002976.3	RefSeq	gene	1086972	1087970	.	-	.	ID=gene1061;Name=SERP_RS05200;gbkey=Gene;gene_biotype=protein_coding;locus_tag=SERP_RS05200;old_locus_tag=SE1042%2CSERP1042	225	132	174.93	-0.499942	0.843294	-0.592844	0.553286	0.999764	SERP_RS05200	SE1042	SERP1042
sense	NC_002976.3	RefSeq	gene	1087991	1089301	.	-	.	ID=gene1062;Name=SERP_RS05205;gbkey=Gene;gene_biotype=protein_coding;locus_tag=SERP_RS05205;old_locus_tag=SE1043%2CSERP1043	388.75	272	326.471	-0.246718	0.809121	-0.304921	0.760426	0.999764	SERP_RS05205	SE1043	SERP1043
sense	NC_002976.3	RefSeq	gene	1089517	1090695	.	-	.	ID=gene1063;Name=SERP_RS05210;gbkey=Gene;gene_biotype=protein_coding;locus_tag=SERP_RS05210;old_locus_tag=SE1044%2CSERP1044	2819.5	2774	2807.05	0.245718	0.787064	0.312196	0.754892	0.999764	SERP_RS05210	SE1044	SERP1044
sense	NC_002976.3	RefSeq	gene	1091179	1091826	.	-	.	ID=gene1064;Name=SERP_RS05215;gbkey=Gene;gene_biotype=protein_coding;locus_tag=SERP_RS05215;old_locus_tag=SE1045%2CSERP1045	1178	626	880.125	-0.642659	0.819092	-0.784599	0.432689	0.999764	SERP_RS05215	SE1045	SERP1045
sense	NC_002976.3	RefSeq	gene	1091905	1092873	.	+	.	ID=gene1065;Name=SERP_RS05220;gbkey=Gene;gene_biotype=protein_coding;locus_tag=SERP_RS05220;old_locus_tag=SE1046%2CSERP1046	418	375	396.219	0.112833	0.801094	0.140848	0.88799	0.999764	SERP_RS05220	SE1046	SERP1046
sense	NC_002976.3	RefSeq	gene	1093085	1094071	.	-	.	ID=gene1066;Name=SERP_RS05225;gbkey=Gene;gene_biotype=protein_coding;locus_tag=SERP_RS05225;old_locus_tag=SE1047%2CSERP1047	386	340	362.433	0.0863789	0.802606	0.107623	0.914295	0.999764	SERP_RS05225	SE1047	SERP1047
sense	NC_002976.3	RefSeq	gene	1094204	1095622	.	-	.	ID=gene1067;Name=SERP_RS05230;gbkey=Gene;gene_biotype=protein_coding;locus_tag=SERP_RS05230;old_locus_tag=SE1048%2CSERP1048	1892.83	1722.5	1807.94	0.133694	0.785387	0.170227	0.864832	0.999764	SERP_RS05230	SE1048	SERP1048
sense	NC_002976.3	RefSeq	gene	1095743	1097122	.	-	.	ID=gene1068;Name=SERP_RS05235;gbkey=Gene;gene_biotype=protein_coding;locus_tag=SERP_RS05235;old_locus_tag=SE1049%2CSERP1049	152	191.591	174.621	0.60648	0.850602	0.713001	0.475845	0.999764	SERP_RS05235	SE1049	SERP1049
sense	NC_002976.3	RefSeq	gene	1097109	1098071	.	-	.	ID=gene1069;Name=SERP_RS05240;gbkey=Gene;gene_biotype=protein_coding;locus_tag=SERP_RS05240;old_locus_tag=SE1050%2CSERP1050	770.333	688.5	728.347	0.106995	0.791631	0.135158	0.892487	0.999764	SERP_RS05240	SE1050	SERP1050
sense	NC_002976.3	RefSeq	gene	1098180	1098428	.	+	.	ID=gene1070;Name=SERP_RS05245;gbkey=Gene;gene_biotype=protein_coding;locus_tag=SERP_RS05245;old_locus_tag=SE1051%2CSERP1051	1162	623	871.191	-0.62986	0.818059	-0.769944	0.441333	0.999764	SERP_RS05245	SE1051	SERP1051
sense	NC_002976.3	RefSeq	gene	1098520	1098624	.	-	.	ID=gene1071;Name=SERP_RS13380;gbkey=Gene;gene_biotype=protein_coding;locus_tag=SERP_RS13380;old_locus_tag=SE1052%2CSERP1052	16	16	16.0698	0.269445	1.18925	0.226566	0.820761	0.999764	SERP_RS13380	SE1052	SERP1052
sense	NC_002976.3	RefSeq	gene	1098833	1099372	.	-	.	ID=gene1072;Name=SERP_RS05250;gbkey=Gene;gene_biotype=protein_coding;locus_tag=SERP_RS05250;old_locus_tag=SE1053%2CSERP1053	542	508	525.701	0.175981	0.797424	0.220686	0.825337	0.999764	SERP_RS05250	SE1053	SERP1053
sense	NC_002976.3	RefSeq	gene	1099964	1101730	.	-	.	ID=gene1073;Name=SERP_RS05255;gbkey=Gene;gene_biotype=protein_coding;locus_tag=SERP_RS05255;old_locus_tag=SE1054%2CSERP1054	201.5	203.5	203.979	0.283659	0.824865	0.343885	0.730933	0.999764	SERP_RS05255	SE1054	SERP1054
sense	NC_002976.3	RefSeq	gene	1101714	1102439	.	-	.	ID=gene1074;Name=SERP_RS05260;gbkey=Gene;gene_biotype=protein_coding;locus_tag=SERP_RS05260;old_locus_tag=SE1055%2CSERP1055	1497	1329	1411.31	0.0977124	0.786022	0.124313	0.901068	0.999764	SERP_RS05260	SE1055	SERP1055
sense	NC_002976.3	RefSeq	gene	1102573	1103310	.	-	.	ID=gene1075;Name=SERP_RS05265;gbkey=Gene;gene_biotype=protein_coding;locus_tag=SERP_RS05265;old_locus_tag=SE1056%2CSERP1056	166	155.5	161.235	0.179808	0.831628	0.216211	0.828823	0.999764	SERP_RS05265	SE1056	SERP1056
sense	NC_002976.3	RefSeq	gene	1103303	1103845	.	-	.	ID=gene1076;Name=SERP_RS05270;gbkey=Gene;gene_biotype=protein_coding;locus_tag=SERP_RS05270;old_locus_tag=SE1057%2CSERP1057	101.2	110	106.381	0.392593	0.86407	0.454353	0.649575	0.999764	SERP_RS05270	SE1057	SERP1057
sense	NC_002976.3	RefSeq	gene	1103838	1104638	.	-	.	ID=gene1077;Name=SERP_RS05275;gbkey=Gene;gene_biotype=protein_coding;locus_tag=SERP_RS05275;old_locus_tag=SE1058%2CSERP1058	446.5	394.5	419.401	0.090597	0.799629	0.113299	0.909794	0.999764	SERP_RS05275	SE1058	SERP1058
sense	NC_002976.3	RefSeq	gene	1104667	1105191	.	+	.	ID=gene1078;Name=SERP_RS05280;gbkey=Gene;gene_biotype=protein_coding;locus_tag=SERP_RS05280;old_locus_tag=SE1059%2CSERP1059	145	115	129.164	-0.0649741	0.841734	-0.0771908	0.938472	0.999764	SERP_RS05280	SE1059	SERP1059
sense	NC_002976.3	RefSeq	gene	1105244	1106131	.	-	.	ID=gene1079;Name=SERP_RS05285;gbkey=Gene;gene_biotype=protein_coding;locus_tag=SERP_RS05285;old_locus_tag=SE1060%2CSERP1060	354.667	656.5	521.78	1.15532	0.881035	1.31132	0.189748	0.999764	SERP_RS05285	SE1060	SERP1060
sense	NC_002976.3	RefSeq	gene	1106174	1106623	.	-	.	ID=gene1080;Name=SERP_RS05290;gbkey=Gene;gene_biotype=protein_coding;locus_tag=SERP_RS05290;old_locus_tag=SE1061%2CSERP1061	256.5	367.5	318.598	0.793007	0.848219	0.934907	0.349836	0.999764	SERP_RS05290	SE1061	SERP1061
sense	NC_002976.3	RefSeq	gene	1106728	1107270	.	-	.	ID=gene1081;Name=SERP_RS05295;gbkey=Gene;gene_biotype=protein_coding;locus_tag=SERP_RS05295;old_locus_tag=SE1062%2CSERP1062	156	259	213.222	1.00085	0.881736	1.13509	0.256337	0.999764	SERP_RS05295	SE1062	SERP1062
sense	NC_002976.3	RefSeq	gene	1107353	1108261	.	+	.	ID=gene1082;Name=SERP_RS05300;gbkey=Gene;gene_biotype=protein_coding;locus_tag=SERP_RS05300;old_locus_tag=SE1063%2CSERP1063	171	150	160.218	0.080411	0.830166	0.0968613	0.922837	0.999764	SERP_RS05300	SE1063	SERP1063
sense	NC_002976.3	RefSeq	gene	1108484	1109242	.	-	.	ID=gene1083;Name=SERP_RS05305;gbkey=Gene;gene_biotype=protein_coding;locus_tag=SERP_RS05305;old_locus_tag=SE1064%2CSERP1064	60	82	72.3385	0.720106	0.917725	0.784664	0.43265	0.999764	SERP_RS05305	SE1064	SERP1064
sense	NC_002976.3	RefSeq	gene	1109403	1110218	.	+	.	ID=gene1084;Name=SERP_RS05310;gbkey=Gene;gene_biotype=protein_coding;locus_tag=SERP_RS05310;old_locus_tag=SE1065%2CSERP1065	596	503	547.549	0.0246913	0.794522	0.0310769	0.975208	0.999764	SERP_RS05310	SE1065	SERP1065
sense	NC_002976.3	RefSeq	gene	1110268	1111188	.	-	.	ID=gene1085;Name=SERP_RS05315;gbkey=Gene;gene_biotype=protein_coding;locus_tag=SERP_RS05315;old_locus_tag=SE1066%2CSERP1066	371	314	341.329	0.0287904	0.803503	0.0358312	0.971417	0.999764	SERP_RS05315	SE1066	SERP1066
sense	NC_002976.3	RefSeq	gene	1111612	1113096	.	+	.	ID=gene1086;Name=SERP_RS05320;gbkey=Gene;gene_biotype=protein_coding;locus_tag=SERP_RS05320;old_locus_tag=SE1067%2CSERP1067	969	590.25	765.18	-0.446336	0.805281	-0.554261	0.5794	0.999764	SERP_RS05320	SE1067	SERP1067
sense	NC_002976.3	RefSeq	gene	1113125	1113220	.	+	.	ID=gene1087;Name=SERP_RS13385;gbkey=Gene;gene_biotype=protein_coding;locus_tag=SERP_RS13385;old_locus_tag=SE1068%2CSERP1068	55	82	70.0614	0.845636	0.931863	0.907468	0.364159	0.999764	SERP_RS13385	SE1068	SERP1068
sense	NC_002976.3	RefSeq	gene	1113288	1114178	.	+	.	ID=gene1088;Name=SERP_RS05325;gbkey=Gene;gene_biotype=protein_coding;locus_tag=SERP_RS05325;old_locus_tag=SE1069%2CSERP1069	333	159.5	239.486	-0.788004	0.85589	-0.920684	0.357215	0.999764	SERP_RS05325	SE1069	SERP1069
sense	NC_002976.3	RefSeq	gene	1114441	1116096	.	-	.	ID=gene1089;Name=SERP_RS05330;gbkey=Gene;gene_biotype=protein_coding;locus_tag=SERP_RS05330;old_locus_tag=SE1070%2CSERP1070	460	836.333	668.409	1.13131	0.875064	1.29284	0.196068	0.999764	SERP_RS05330	SE1070	SERP1070
sense	NC_002976.3	RefSeq	gene	1116266	1117672	.	-	.	ID=gene1090;Name=SERP_RS05335;gbkey=Gene;gene_biotype=protein_coding;locus_tag=SERP_RS05335;old_locus_tag=SE1071%2CSERP1071	1133	1129	1135.75	0.264343	0.792072	0.333736	0.738579	0.999764	SERP_RS05335	SE1071	SERP1071
sense	NC_002976.3	RefSeq	gene	1117752	1118876	.	-	.	ID=gene1091;Name=SERP_RS05340;gbkey=Gene;gene_biotype=protein_coding;locus_tag=SERP_RS05340;old_locus_tag=SE1072%2CSERP1072	117	101	108.727	0.0572915	0.85269	0.0671892	0.946431	0.999764	SERP_RS05340	SE1072	SERP1072
sense	NC_002976.3	RefSeq	gene	1119254	1120231	.	-	.	ID=gene1092;Name=SERP_RS05345;gbkey=Gene;gene_biotype=protein_coding;locus_tag=SERP_RS05345;old_locus_tag=SE1074%2CSERP1074	116.5	156.5	138.464	0.696866	0.869054	0.801867	0.42263	0.999764	SERP_RS05345	SE1074	SERP1074
sense	NC_002976.3	RefSeq	gene	1120244	1120681	.	-	.	ID=gene1093;Name=SERP_RS05350;gbkey=Gene;gene_biotype=protein_coding;locus_tag=SERP_RS05350;old_locus_tag=SE1075%2CSERP1075	251.5	113.5	177.346	-0.874944	0.875617	-0.999231	0.317683	0.999764	SERP_RS05350	SE1075	SERP1075
sense	NC_002976.3	RefSeq	gene	1120886	1122205	.	-	.	ID=gene1094;Name=SERP_RS05355;gbkey=Gene;gene_biotype=protein_coding;locus_tag=SERP_RS05355;old_locus_tag=SE1076%2CSERP1076	384.722	278.944	328.492	-0.195148	0.807272	-0.241738	0.808984	0.999764	SERP_RS05355	SE1076	SERP1076
sense	NC_002976.3	RefSeq	gene	1122218	1123201	.	-	.	ID=gene1095;Name=SERP_RS05360;gbkey=Gene;gene_biotype=protein_coding;locus_tag=SERP_RS05360;old_locus_tag=SE1077%2CSERP1077	50	62.5333	57.3544	0.602868	0.933683	0.645688	0.518481	0.999764	SERP_RS05360	SE1077	SERP1077
sense	NC_002976.3	RefSeq	gene	1123194	1124192	.	-	.	ID=gene1096;Name=SERP_RS05365;gbkey=Gene;gene_biotype=protein_coding;locus_tag=SERP_RS05365;old_locus_tag=SE1078%2CSERP1078	72	56.5	63.5311	-0.0931252	0.901436	-0.103308	0.917719	0.999764	SERP_RS05365	SE1078	SERP1078
sense	NC_002976.3	RefSeq	gene	1124207	1125628	.	-	.	ID=gene1097;Name=SERP_RS05370;gbkey=Gene;gene_biotype=protein_coding;locus_tag=SERP_RS05370;old_locus_tag=SE1079%2CSERP1079	84.5	89	87.1112	0.352861	0.877393	0.402169	0.687559	0.999764	SERP_RS05370	SE1079	SERP1079
sense	NC_002976.3	RefSeq	gene	1125888	1127564	.	-	.	ID=gene1098;Name=SERP_RS05375;gbkey=Gene;gene_biotype=protein_coding;locus_tag=SERP_RS05375;old_locus_tag=SE1080%2CSERP1080	537.5	416.5	473.377	-0.101577	0.797624	-0.12735	0.898663	0.999764	SERP_RS05375	SE1080	SERP1080
sense	NC_002976.3	RefSeq	gene	1127580	1128032	.	-	.	ID=gene1099;Name=SERP_RS05380;gbkey=Gene;gene_biotype=protein_coding;locus_tag=SERP_RS05380;old_locus_tag=SE1081%2CSERP1081	942.5	772.5	852.79	-0.0176808	0.789141	-0.0224051	0.982125	0.999764	SERP_RS05380	SE1081	SERP1081
sense	NC_002976.3	RefSeq	gene	1128347	1129228	.	-	.	ID=gene1100;Name=SERP_RS05385;gbkey=Gene;gene_biotype=protein_coding;locus_tag=SERP_RS05385;old_locus_tag=SE1082%2CSERP1082	511	310.5	402.893	-0.451609	0.814968	-0.554144	0.57948	0.999764	SERP_RS05385	SE1082	SERP1082
sense	NC_002976.3	RefSeq	gene	1129206	1129436	.	-	.	ID=gene1101;Name=SERP_RS05390;gbkey=Gene;gene_biotype=protein_coding;locus_tag=SERP_RS05390;old_locus_tag=SE1083%2CSERP1083	72.5	19.5	43.7693	-1.57855	1.07534	-1.46796	0.142116	0.999764	SERP_RS05390	SE1083	SERP1083
sense	NC_002976.3	RefSeq	gene	1129429	1130766	.	-	.	ID=gene1102;Name=SERP_RS05395;gbkey=Gene;gene_biotype=protein_coding;locus_tag=SERP_RS05395;old_locus_tag=SE1084%2CSERP1084	117.5	115	116.868	0.232292	0.851127	0.272922	0.784913	0.999764	SERP_RS05395	SE1084	SERP1084
sense	NC_002976.3	RefSeq	gene	1130781	1131170	.	-	.	ID=gene1103;Name=SERP_RS05400;gbkey=Gene;gene_biotype=protein_coding;locus_tag=SERP_RS05400;old_locus_tag=SE1085%2CSERP1085	47.5	92	72.3628	1.20804	0.96756	1.24855	0.211831	0.999764	SERP_RS05400	SE1085	SERP1085
sense	NC_002976.3	RefSeq	gene	1131246	1131608	.	-	.	ID=gene1104;Name=SERP_RS05405;gbkey=Gene;gene_biotype=protein_coding;locus_tag=SERP_RS05405;old_locus_tag=SE1086%2CSERP1086	309	343	329.012	0.420047	0.817149	0.514039	0.607225	0.999764	SERP_RS05405	SE1086	SERP1086
sense	NC_002976.3	RefSeq	gene	1131620	1132978	.	-	.	ID=gene1105;Name=SERP_RS05410;gbkey=Gene;gene_biotype=protein_coding;locus_tag=SERP_RS05410;old_locus_tag=SE1087%2CSERP1087	449	371.5	408.691	-0.00196767	0.799538	-0.00246101	0.998036	0.999764	SERP_RS05410	SE1087	SERP1087
sense	NC_002976.3	RefSeq	gene	1132978	1133445	.	-	.	ID=gene1106;Name=SERP_RS05415;gbkey=Gene;gene_biotype=protein_coding;locus_tag=SERP_RS05415;old_locus_tag=SE1088%2CSERP1088	159.5	154.5	157.404	0.214303	0.833732	0.257041	0.797147	0.999764	SERP_RS05415	SE1088	SERP1088
sense	NC_002976.3	RefSeq	gene	1133703	1134833	.	-	.	ID=gene1107;Name=argD;gbkey=Gene;gene=argD;gene_biotype=protein_coding;locus_tag=SERP_RS05420;old_locus_tag=SE1089%2CSERP1089	28.5	42	35.8073	0.854406	1.0215	0.836422	0.402917	0.999764	SERP_RS05420	SE1089	SERP1089
sense	NC_002976.3	RefSeq	gene	1134833	1135570	.	-	.	ID=gene1108;Name=SERP_RS05425;gbkey=Gene;gene_biotype=protein_coding;locus_tag=SERP_RS05425;old_locus_tag=SE1090%2CSERP1090	5.5	9	7.673	0.854406	1.53731	0.555779	0.578362	0.999764	SERP_RS05425	SE1090	SERP1090
sense	NC_002976.3	RefSeq	gene	1135580	1136773	.	-	.	ID=gene1109;Name=SERP_RS05430;gbkey=Gene;gene_biotype=protein_coding;locus_tag=SERP_RS05430;old_locus_tag=SE1091%2CSERP1091	16.5833	30	24.2104	1.08887	1.12317	0.969465	0.332313	0.999764	SERP_RS05430	SE1091	SERP1091
sense	NC_002976.3	RefSeq	gene	1136791	1137816	.	-	.	ID=gene1110;Name=SERP_RS05435;gbkey=Gene;gene_biotype=protein_coding;locus_tag=SERP_RS05435;old_locus_tag=SE1092%2CSERP1092	44	36	39.8005	-0.0200618	0.965667	-0.020775	0.983425	0.999764	SERP_RS05435	SE1092	SERP1092
sense	NC_002976.3	RefSeq	gene	1137966	1138523	.	-	.	ID=gene1111;Name=SERP_RS05440;gbkey=Gene;gene_biotype=protein_coding;locus_tag=SERP_RS05440;old_locus_tag=SE1093%2CSERP1093	1973.5	1005.5	1451.24	-0.703045	0.82117	-0.85615	0.391915	0.999764	SERP_RS05440	SE1093	SERP1093
sense	NC_002976.3	RefSeq	gene	1138550	1139611	.	-	.	ID=gene1112;Name=SERP_RS05445;gbkey=Gene;gene_biotype=protein_coding;locus_tag=SERP_RS05445;old_locus_tag=SE1094%2CSERP1094	1643.5	608.5	1082.47	-1.16562	0.8756	-1.33122	0.183115	0.999764	SERP_RS05445	SE1094	SERP1094
sense	NC_002976.3	RefSeq	gene	1139714	1140292	.	+	.	ID=gene1113;Name=SERP_RS05450;gbkey=Gene;gene_biotype=protein_coding;locus_tag=SERP_RS05450;old_locus_tag=SE1095%2CSERP1095	1472.5	1185.5	1321.43	-0.042228	0.785825	-0.0537372	0.957145	0.999764	SERP_RS05450	SE1095	SERP1095
sense	NC_002976.3	RefSeq	gene	1140306	1140524	.	+	.	ID=gene1114;Name=SERP_RS05455;gbkey=Gene;gene_biotype=protein_coding;locus_tag=SERP_RS05455;old_locus_tag=SE1096%2CSERP1096	324.5	365.5	348.469	0.445295	0.817374	0.544787	0.5859	0.999764	SERP_RS05455	SE1096	SERP1096
sense	NC_002976.3	RefSeq	gene	1140565	1141395	.	-	.	ID=gene1115;Name=SERP_RS05460;gbkey=Gene;gene_biotype=protein_coding;locus_tag=SERP_RS05460;old_locus_tag=SE1097%2CSERP1097	167	111	136.988	-0.319843	0.845256	-0.378398	0.705135	0.999764	SERP_RS05460	SE1097	SERP1097
sense	NC_002976.3	RefSeq	gene	1141555	1141941	.	+	.	ID=gene1116;Name=SERP_RS05465;gbkey=Gene;gene_biotype=protein_coding;locus_tag=SERP_RS05465;old_locus_tag=SE1098%2CSERP1098	1550	323	883.213	-1.99321	0.993782	-2.00568	0.0448899	0.999764	SERP_RS05465	SE1098	SERP1098
sense	NC_002976.3	RefSeq	gene	1142040	1142260	.	-	.	ID=gene1117;Name=SERP_RS13390;gbkey=Gene;gene_biotype=pseudogene;locus_tag=SERP_RS13390;pseudo=true	3	4.02222	3.56203	0.68448	2.0607	0.332159	0.739769	0.999764	SERP_RS13390	-	-
sense	NC_002976.3	RefSeq	gene	1142833	1144341	.	-	.	ID=gene1118;Name=SERP_RS05475;gbkey=Gene;gene_biotype=protein_coding;locus_tag=SERP_RS05475;old_locus_tag=SE1100%2CSERP1100	240.5	151	192.191	-0.399041	0.833148	-0.478955	0.631971	0.999764	SERP_RS05475	SE1100	SERP1100
sense	NC_002976.3	RefSeq	gene	1144334	1145680	.	-	.	ID=gene1119;Name=SERP_RS05480;gbkey=Gene;gene_biotype=protein_coding;locus_tag=SERP_RS05480;old_locus_tag=SE1101%2CSERP1101	90	67.5	78.316	-0.134945	0.88053	-0.153255	0.878197	0.999764	SERP_RS05480	SE1101	SERP1101
sense	NC_002976.3	RefSeq	gene	1145700	1146791	.	-	.	ID=gene1120;Name=SERP_RS05485;gbkey=Gene;gene_biotype=protein_coding;locus_tag=SERP_RS05485;old_locus_tag=SE1102%2CSERP1102	68.5	54.5	60.6115	-0.0631305	0.90652	-0.0696405	0.94448	0.999764	SERP_RS05485	SE1102	SERP1102
sense	NC_002976.3	RefSeq	gene	1147009	1147521	.	-	.	ID=gene1121;Name=SERP_RS05490;gbkey=Gene;gene_biotype=protein_coding;locus_tag=SERP_RS05490;old_locus_tag=SE1103%2CSERP1103	4231	3994	4119.36	0.186282	0.784139	0.237562	0.812221	0.999764	SERP_RS05490	SE1103	SERP1103
sense	NC_002976.3	RefSeq	gene	1147523	1147714	.	-	.	ID=gene1122;Name=SERP_RS12770;gbkey=Gene;gene_biotype=protein_coding;locus_tag=SERP_RS12770	3348.5	2771	3045.87	-0.00344689	0.782129	-0.00440706	0.996484	0.999764	SERP_RS12770	-	-
sense	NC_002976.3	RefSeq	gene	1147686	1148057	.	-	.	ID=gene1123;Name=SERP_RS05495;gbkey=Gene;gene_biotype=protein_coding;locus_tag=SERP_RS05495;old_locus_tag=SE1104%2CSERP1104	16.5	13	14.423	-0.030115	1.22461	-0.0245915	0.980381	0.999764	SERP_RS05495	SE1104	SERP1104
sense	NC_002976.3	RefSeq	gene	1148101	1148394	.	-	.	ID=gene1124;Name=SERP_RS12775;gbkey=Gene;gene_biotype=protein_coding;locus_tag=SERP_RS12775;old_locus_tag=SE1105%2CSERP1105	4.66667	6.5	5.57076	0.532478	1.71233	0.310967	0.755825	0.999764	SERP_RS12775	SE1105	SERP1105
sense	NC_002976.3	RefSeq	gene	1148381	1148830	.	-	.	ID=gene1125;Name=SERP_RS05500;gbkey=Gene;gene_biotype=protein_coding;locus_tag=SERP_RS05500;old_locus_tag=SE1106%2CSERP1106	6.5	3.5	4.9283	-0.315515	1.79483	-0.175792	0.860458	0.999764	SERP_RS05500	SE1106	SERP1106
sense	NC_002976.3	RefSeq	gene	1148808	1149134	.	-	.	ID=gene1126;Name=SERP_RS05505;gbkey=Gene;gene_biotype=protein_coding;locus_tag=SERP_RS05505;old_locus_tag=SE1107%2CSERP1107	7	1.5	4.28584	-1.5379	2.02533	-0.759334	0.447653	0.999764	SERP_RS05505	SE1107	SERP1107
sense	NC_002976.3	RefSeq	gene	1149143	1150210	.	-	.	ID=gene1127;Name=SERP_RS05510;gbkey=Gene;gene_biotype=protein_coding;locus_tag=SERP_RS05510;old_locus_tag=SE1108%2CSERP1108	19	30.5	25.1212	0.928407	1.09959	0.844317	0.398492	0.999764	SERP_RS05510	SE1108	SERP1108
sense	NC_002976.3	RefSeq	gene	1150182	1151165	.	-	.	ID=gene1128;Name=SERP_RS05515;gbkey=Gene;gene_biotype=protein_coding;locus_tag=SERP_RS05515;old_locus_tag=SE1109%2CSERP1109	87.5	58.5	71.9158	-0.332005	0.894884	-0.371004	0.710635	0.999764	SERP_RS05515	SE1109	SERP1109
sense	NC_002976.3	RefSeq	gene	1151213	1151836	.	-	.	ID=gene1129;Name=SERP_RS05520;gbkey=Gene;gene_biotype=protein_coding;locus_tag=SERP_RS05520;old_locus_tag=SE1110%2CSERP1110	133.5	186.5	163.13	0.742514	0.865201	0.858198	0.390783	0.999764	SERP_RS05520	SE1110	SERP1110
sense	NC_002976.3	RefSeq	gene	1151836	1152162	.	-	.	ID=gene1130;Name=SERP_RS05525;gbkey=Gene;gene_biotype=protein_coding;locus_tag=SERP_RS05525;old_locus_tag=SE1111%2CSERP1111	82	107.5	96.6302	0.66678	0.889021	0.750016	0.453245	0.999764	SERP_RS05525	SE1111	SERP1111
sense	NC_002976.3	RefSeq	gene	1152162	1153148	.	-	.	ID=gene1131;Name=SERP_RS05530;gbkey=Gene;gene_biotype=protein_coding;locus_tag=SERP_RS05530;old_locus_tag=SE1112%2CSERP1112	147	160	154.778	0.3917	0.841967	0.465221	0.641773	0.999764	SERP_RS05530	SE1112	SERP1112
sense	NC_002976.3	RefSeq	gene	1153148	1153348	.	-	.	ID=gene1132;Name=SERP_RS05535;gbkey=Gene;gene_biotype=protein_coding;locus_tag=SERP_RS05535;old_locus_tag=SE1113%2CSERP1113	50.2	45	47.4735	0.117442	0.938732	0.125107	0.900439	0.999764	SERP_RS05535	SE1113	SERP1113
sense	NC_002976.3	RefSeq	gene	1153332	1154792	.	-	.	ID=gene1133;Name=SERP_RS05540;gbkey=Gene;gene_biotype=protein_coding;locus_tag=SERP_RS05540;old_locus_tag=SE1114%2CSERP1114	535.333	694.5	624.616	0.644842	0.822704	0.783807	0.433153	0.999764	SERP_RS05540	SE1114	SERP1114
sense	NC_002976.3	RefSeq	gene	1154793	1155344	.	-	.	ID=gene1134;Name=SERP_RS05545;gbkey=Gene;gene_biotype=protein_coding;locus_tag=SERP_RS05545;old_locus_tag=SE1115%2CSERP1115	1330	1761	1572.4	0.674414	0.817992	0.824475	0.40967	0.999764	SERP_RS05545	SE1115	SERP1115
sense	NC_002976.3	RefSeq	gene	1155527	1155676	.	-	.	ID=gene1135;Name=SERP_RS05550;gbkey=Gene;gene_biotype=protein_coding;locus_tag=SERP_RS05550;old_locus_tag=SE1116%2CSERP1116	9199	9424	9362.65	0.304309	0.787581	0.386384	0.699212	0.999764	SERP_RS05550	SE1116	SERP1116
sense	NC_002976.3	RefSeq	gene	1155781	1157871	.	-	.	ID=gene1136;Name=SERP_RS05555;gbkey=Gene;gene_biotype=protein_coding;locus_tag=SERP_RS05555;old_locus_tag=SE1117%2CSERP1117	1126	1258	1203.37	0.42937	0.800298	0.536513	0.591604	0.999764	SERP_RS05555	SE1117	SERP1117
sense	NC_002976.3	RefSeq	gene	1157913	1158014	.	+	.	ID=gene1137;Name=SERP_RS13395;gbkey=Gene;gene_biotype=protein_coding;locus_tag=SERP_RS13395;old_locus_tag=SE1118%2CSERP1118	0	1	0.54894	2.71204	4.88777	0.554862	0.578989	0.999764	SERP_RS13395	SE1118	SERP1118
sense	NC_002976.3	RefSeq	gene	1158272	1158871	.	-	.	ID=gene1138;Name=SERP_RS05560;gbkey=Gene;gene_biotype=protein_coding;locus_tag=SERP_RS05560;old_locus_tag=SE1119%2CSERP1119	4035	4076.62	4075.66	0.284385	0.787808	0.360983	0.718112	0.999764	SERP_RS05560	SE1119	SERP1119
sense	NC_002976.3	RefSeq	gene	1159276	1159695	.	-	.	ID=gene1139;Name=SERP_RS05565;gbkey=Gene;gene_biotype=protein_coding;locus_tag=SERP_RS05565;old_locus_tag=SE1120%2CSERP1120	185.5	118.5	149.484	-0.38707	0.843948	-0.458642	0.646491	0.999764	SERP_RS05565	SE1120	SERP1120
sense	NC_002976.3	RefSeq	gene	1159698	1160546	.	-	.	ID=gene1140;Name=SERP_RS05570;gbkey=Gene;gene_biotype=protein_coding;locus_tag=SERP_RS05570;old_locus_tag=SE1121%2CSERP1121	197.5	103.167	146.715	-0.67341	0.864894	-0.778605	0.436213	0.999764	SERP_RS05570	SE1121	SERP1121
sense	NC_002976.3	RefSeq	gene	1160580	1161362	.	-	.	ID=gene1141;Name=SERP_RS05575;gbkey=Gene;gene_biotype=protein_coding;locus_tag=SERP_RS05575;old_locus_tag=SE1122%2CSERP1122	57	82.5	70.9722	0.794106	0.925929	0.857632	0.391096	0.999764	SERP_RS05575	SE1122	SERP1122
sense	NC_002976.3	RefSeq	gene	1161580	1162470	.	-	.	ID=gene1142;Name=SERP_RS05580;gbkey=Gene;gene_biotype=protein_coding;locus_tag=SERP_RS05580;old_locus_tag=SE1123%2CSERP1123	274.833	186.167	227.344	-0.294684	0.821633	-0.358656	0.719852	0.999764	SERP_RS05580	SE1123	SERP1123
sense	NC_002976.3	RefSeq	gene	1162480	1163826	.	-	.	ID=gene1143;Name=SERP_RS05585;gbkey=Gene;gene_biotype=protein_coding;locus_tag=SERP_RS05585;old_locus_tag=SE1124%2CSERP1124	137	100.5	117.287	-0.184731	0.849886	-0.21736	0.827928	0.999764	SERP_RS05585	SE1124	SERP1124
sense	NC_002976.3	RefSeq	gene	1163861	1164961	.	-	.	ID=gene1144;Name=SERP_RS05590;gbkey=Gene;gene_biotype=protein_coding;locus_tag=SERP_RS05590;old_locus_tag=SE1125%2CSERP1125	125.5	92	107.886	-0.184273	0.855518	-0.215393	0.829461	0.999764	SERP_RS05590	SE1125	SERP1125
sense	NC_002976.3	RefSeq	gene	1164951	1165640	.	-	.	ID=gene1145;Name=SERP_RS05595;gbkey=Gene;gene_biotype=protein_coding;locus_tag=SERP_RS05595;old_locus_tag=SE1126%2CSERP1126	73.5	42	56.7568	-0.547691	0.932909	-0.587078	0.557151	0.999764	SERP_RS05595	SE1126	SERP1126
sense	NC_002976.3	RefSeq	gene	1165795	1166901	.	-	.	ID=gene1146;Name=SERP_RS05600;gbkey=Gene;gene_biotype=protein_coding;locus_tag=SERP_RS05600;old_locus_tag=SE1127%2CSERP1127	984	749	859.292	-0.124247	0.790253	-0.157225	0.875068	0.999764	SERP_RS05600	SE1127	SERP1127
sense	NC_002976.3	RefSeq	gene	1167172	1168968	.	-	.	ID=gene1147;Name=SERP_RS05605;gbkey=Gene;gene_biotype=protein_coding;locus_tag=SERP_RS05605;old_locus_tag=SE1128%2CSERP1128	777.5	824.167	806.646	0.352319	0.79914	0.440873	0.659305	0.999764	SERP_RS05605	SE1128	SERP1128
sense	NC_002976.3	RefSeq	gene	1169142	1169960	.	-	.	ID=gene1148;Name=SERP_RS05610;gbkey=Gene;gene_biotype=protein_coding;locus_tag=SERP_RS05610;old_locus_tag=SE1129%2CSERP1129	201.5	117	156.221	-0.518401	0.849765	-0.610053	0.541827	0.999764	SERP_RS05610	SE1129	SERP1129
sense	NC_002976.3	RefSeq	gene	1169972	1170595	.	-	.	ID=gene1149;Name=SERP_RS05615;gbkey=Gene;gene_biotype=protein_coding;locus_tag=SERP_RS05615;old_locus_tag=SE1130	543.5	300.25	412.432	-0.589198	0.824576	-0.714547	0.474889	0.999764	SERP_RS05615	SE1130	SE1130
sense	NC_002976.3	RefSeq	gene	1170931	1172322	.	+	.	ID=gene1150;Name=SERP_RS05620;gbkey=Gene;gene_biotype=protein_coding;locus_tag=SERP_RS05620;old_locus_tag=SE1132%2CSERP1132	975.167	336	628.481	-1.26749	0.893642	-1.41835	0.15609	0.999764	SERP_RS05620	SE1132	SERP1132
sense	NC_002976.3	RefSeq	gene	1172452	1173213	.	-	.	ID=gene1151;Name=SERP_RS05625;gbkey=Gene;gene_biotype=protein_coding;locus_tag=SERP_RS05625;old_locus_tag=SE1133%2CSERP1133	135.5	176	158.551	0.641413	0.857702	0.747828	0.454564	0.999764	SERP_RS05625	SE1133	SERP1133
sense	NC_002976.3	RefSeq	gene	1173239	1174138	.	-	.	ID=gene1152;Name=SERP_RS05630;gbkey=Gene;gene_biotype=protein_coding;locus_tag=SERP_RS05630;old_locus_tag=SE1134%2CSERP1134	214.5	182	197.368	0.0357726	0.820601	0.0435931	0.965229	0.999764	SERP_RS05630	SE1134	SERP1134
sense	NC_002976.3	RefSeq	gene	1174138	1174542	.	-	.	ID=gene1153;Name=SERP_RS05635;gbkey=Gene;gene_biotype=protein_coding;locus_tag=SERP_RS05635;old_locus_tag=SE1135%2CSERP1135	145	104	123.126	-0.210024	0.8475	-0.247816	0.804276	0.999764	SERP_RS05635	SE1135	SERP1135
sense	NC_002976.3	RefSeq	gene	1174542	1174898	.	-	.	ID=gene1154;Name=SERP_RS05640;gbkey=Gene;gene_biotype=protein_coding;locus_tag=SERP_RS05640;old_locus_tag=SE1136%2CSERP1136	130	106	117.393	-0.0250025	0.847409	-0.0295046	0.976462	0.999764	SERP_RS05640	SE1136	SERP1136
sense	NC_002976.3	RefSeq	gene	1174900	1175367	.	-	.	ID=gene1155;Name=SERP_RS05645;gbkey=Gene;gene_biotype=protein_coding;locus_tag=SERP_RS05645;old_locus_tag=SE1137%2CSERP1137	220.5	221	221.509	0.275988	0.821531	0.335943	0.736914	0.999764	SERP_RS05645	SE1137	SERP1137
sense	NC_002976.3	RefSeq	gene	1175368	1176315	.	-	.	ID=gene1156;Name=SERP_RS05650;gbkey=Gene;gene_biotype=protein_coding;locus_tag=SERP_RS05650;old_locus_tag=SE1138%2CSERP1138	298.5	301	300.947	0.283896	0.812463	0.349426	0.726769	0.999764	SERP_RS05650	SE1138	SERP1138
sense	NC_002976.3	RefSeq	gene	1176601	1177284	.	-	.	ID=gene1157;Name=SERP_RS05655;gbkey=Gene;gene_biotype=protein_coding;locus_tag=SERP_RS05655;old_locus_tag=SE1139%2CSERP1139	234.5	222.5	228.434	0.193496	0.817704	0.236633	0.812941	0.999764	SERP_RS05655	SE1139	SERP1139
sense	NC_002976.3	RefSeq	gene	1177300	1178289	.	-	.	ID=gene1158;Name=SERP_RS05660;gbkey=Gene;gene_biotype=protein_coding;locus_tag=SERP_RS05660;old_locus_tag=SE1140%2CSERP1140	165.5	152.5	159.039	0.142333	0.831465	0.171183	0.86408	0.999764	SERP_RS05660	SE1140	SERP1140
sense	NC_002976.3	RefSeq	gene	1178304	1179014	.	-	.	ID=gene1159;Name=SERP_RS05665;gbkey=Gene;gene_biotype=protein_coding;locus_tag=SERP_RS05665;old_locus_tag=SE1141%2CSERP1141	588	600	597.153	0.298591	0.800018	0.373231	0.708977	0.999764	SERP_RS05665	SE1141	SERP1141
sense	NC_002976.3	RefSeq	gene	1179860	1180036	.	-	.	ID=gene1160;Name=SERP_RS05670;gbkey=Gene;gene_biotype=protein_coding;locus_tag=SERP_RS05670;old_locus_tag=SE1143%2CSERP1143	2397	2658	2550.73	0.418557	0.796111	0.525752	0.59906	0.999764	SERP_RS05670	SE1143	SERP1143
sense	NC_002976.3	RefSeq	gene	1180162	1181508	.	-	.	ID=gene1161;Name=SERP_RS05675;gbkey=Gene;gene_biotype=protein_coding;locus_tag=SERP_RS05675;old_locus_tag=SE1144%2CSERP1144	235.5	134.786	181.587	-0.536382	0.844242	-0.635341	0.525206	0.999764	SERP_RS05675	SE1144	SERP1144
sense	NC_002976.3	RefSeq	gene	1181514	1182275	.	-	.	ID=gene1162;Name=SERP_RS05680;gbkey=Gene;gene_biotype=protein_coding;locus_tag=SERP_RS05680;old_locus_tag=SE1145%2CSERP1145	244.472	169.944	204.443	-0.251901	0.823826	-0.30577	0.75978	0.999764	SERP_RS05680	SE1145	SERP1145
sense	NC_002976.3	RefSeq	gene	1182268	1183206	.	-	.	ID=gene1163;Name=SERP_RS05685;gbkey=Gene;gene_biotype=protein_coding;locus_tag=SERP_RS05685;old_locus_tag=SE1146%2CSERP1146	481	480	482.55	0.266443	0.801788	0.33231	0.739655	0.999764	SERP_RS05685	SE1146	SERP1146
sense	NC_002976.3	RefSeq	gene	1183210	1184331	.	-	.	ID=gene1164;Name=SERP_RS05690;gbkey=Gene;gene_biotype=protein_coding;locus_tag=SERP_RS05690;old_locus_tag=SE1147%2CSERP1147	137.5	92	113.351	-0.315517	0.856642	-0.368319	0.712635	0.999764	SERP_RS05690	SE1147	SERP1147
sense	NC_002976.3	RefSeq	gene	1184476	1186305	.	-	.	ID=gene1165;Name=SERP_RS05695;gbkey=Gene;gene_biotype=protein_coding;locus_tag=SERP_RS05695;old_locus_tag=SE1148%2CSERP1148	819.5	752.5	786.25	0.144554	0.791526	0.182627	0.855091	0.999764	SERP_RS05695	SE1148	SERP1148
sense	NC_002976.3	RefSeq	gene	1186361	1186993	.	-	.	ID=gene1166;Name=SERP_RS05700;gbkey=Gene;gene_biotype=protein_coding;locus_tag=SERP_RS05700;old_locus_tag=SE1149%2CSERP1149	172	225.5	202.393	0.663359	0.849441	0.780935	0.434841	0.999764	SERP_RS05700	SE1149	SERP1149
sense	NC_002976.3	RefSeq	gene	1187022	1187999	.	-	.	ID=gene1167;Name=SERP_RS05705;gbkey=Gene;gene_biotype=protein_coding;locus_tag=SERP_RS05705;old_locus_tag=SE1150%2CSERP1150	222	199.5	210.892	0.118885	0.818924	0.145172	0.884575	0.999764	SERP_RS05705	SE1150	SERP1150
sense	NC_002976.3	RefSeq	gene	1188099	1189223	.	-	.	ID=gene1168;Name=SERP_RS05710;gbkey=Gene;gene_biotype=protein_coding;locus_tag=SERP_RS05710;old_locus_tag=SE1151%2CSERP1151	51	51	51.2225	0.269445	0.931371	0.289299	0.772353	0.999764	SERP_RS05710	SE1151	SERP1151
sense	NC_002976.3	RefSeq	gene	1189342	1191165	.	-	.	ID=gene1169;Name=SERP_RS05715;gbkey=Gene;gene_biotype=protein_coding;locus_tag=SERP_RS05715;old_locus_tag=SE1152%2CSERP1152	929	587	745.316	-0.392872	0.80226	-0.489707	0.624341	0.999764	SERP_RS05715	SE1152	SERP1152
sense	NC_002976.3	RefSeq	gene	1191458	1191709	.	+	.	ID=gene1170;Name=SERP_RS05720;gbkey=Gene;gene_biotype=protein_coding;locus_tag=SERP_RS05720;old_locus_tag=SE1153%2CSERP1153	2783	1223	1938.8	-0.916769	0.842063	-1.08872	0.276278	0.999764	SERP_RS05720	SE1153	SERP1153
sense	NC_002976.3	RefSeq	gene	1191827	1192801	.	-	.	ID=gene1171;Name=SERP_RS05725;gbkey=Gene;gene_biotype=protein_coding;locus_tag=SERP_RS05725;old_locus_tag=SE1154%2CSERP1154	330	316	323.755	0.206903	0.807854	0.256115	0.797862	0.999764	SERP_RS05725	SE1154	SERP1154
sense	NC_002976.3	RefSeq	gene	1192846	1195062	.	-	.	ID=gene1172;Name=SERP_RS05730;gbkey=Gene;gene_biotype=protein_coding;locus_tag=SERP_RS05730;old_locus_tag=SE1155%2CSERP1155	113.5	169	144.689	0.837434	0.880108	0.951512	0.341344	0.999764	SERP_RS05730	SE1155	SERP1155
sense	NC_002976.3	RefSeq	gene	1195066	1195527	.	-	.	ID=gene1173;Name=SERP_RS05735;gbkey=Gene;gene_biotype=protein_coding;locus_tag=SERP_RS05735;old_locus_tag=SE1156%2CSERP1156	1447.5	422	891.105	-1.5093	0.923631	-1.63409	0.102239	0.999764	SERP_RS05735	SE1156	SERP1156
sense	NC_002976.3	RefSeq	gene	1195607	1196281	.	-	.	ID=gene1174;Name=SERP_RS05740;gbkey=Gene;gene_biotype=protein_coding;locus_tag=SERP_RS05740;old_locus_tag=SE1157%2CSERP1157	15.5	9.75	12.7762	-0.408626	1.27995	-0.319251	0.749536	0.999764	SERP_RS05740	SE1157	SERP1157
sense	NC_002976.3	RefSeq	gene	1196340	1197059	.	-	.	ID=gene1175;Name=SERP_RS05745;gbkey=Gene;gene_biotype=protein_coding;locus_tag=SERP_RS05745;old_locus_tag=SE1158%2CSERP1158	485	334	404.226	-0.268691	0.80523	-0.333682	0.738619	0.999764	SERP_RS05745	SE1158	SERP1158
sense	NC_002976.3	RefSeq	gene	1197062	1197415	.	-	.	ID=gene1176;Name=SERP_RS05750;gbkey=Gene;gene_biotype=protein_coding;locus_tag=SERP_RS05750;old_locus_tag=SE1159%2CSERP1159	118	116.5	117.417	0.244783	0.851218	0.287567	0.773678	0.999764	SERP_RS05750	SE1159	SERP1159
sense	NC_002976.3	RefSeq	gene	1197416	1198000	.	-	.	ID=gene1177;Name=SERP_RS05755;gbkey=Gene;gene_biotype=protein_coding;locus_tag=SERP_RS05755;old_locus_tag=SE1160%2CSERP1160	96.5	75.5	85.4401	-0.0675901	0.871705	-0.0775379	0.938196	0.999764	SERP_RS05755	SE1160	SERP1160
sense	NC_002976.3	RefSeq	gene	1197987	1198562	.	-	.	ID=gene1178;Name=SERP_RS05760;gbkey=Gene;gene_biotype=protein_coding;locus_tag=SERP_RS05760;old_locus_tag=SE1161%2CSERP1161	35	52.5	44.4847	0.840601	0.985708	0.852788	0.393777	0.999764	SERP_RS05760	SE1161	SERP1161
sense	NC_002976.3	RefSeq	gene	1198559	1198852	.	-	.	ID=gene1179;Name=SERP_RS05765;gbkey=Gene;gene_biotype=protein_coding;locus_tag=SERP_RS05765;old_locus_tag=SE1162%2CSERP1162	36	37.5	37.255	0.347447	0.983036	0.353443	0.723757	0.999764	SERP_RS05765	SE1162	SERP1162
sense	NC_002976.3	RefSeq	gene	1198852	1199670	.	-	.	ID=gene1180;Name=SERP_RS05770;gbkey=Gene;gene_biotype=protein_coding;locus_tag=SERP_RS05770;old_locus_tag=SE1163%2CSERP1163	70	67	68.6586	0.206251	0.894721	0.23052	0.817688	0.999764	SERP_RS05770	SE1163	SERP1163
sense	NC_002976.3	RefSeq	gene	1199677	1200777	.	-	.	ID=gene1181;Name=SERP_RS05775;gbkey=Gene;gene_biotype=protein_coding;locus_tag=SERP_RS05775;old_locus_tag=SE1164%2CSERP1164	68.5	62.7	65.552	0.159262	0.898659	0.177222	0.859334	0.999764	SERP_RS05775	SE1164	SERP1164
sense	NC_002976.3	RefSeq	gene	1200778	1201305	.	-	.	ID=gene1182;Name=SERP_RS05780;gbkey=Gene;gene_biotype=protein_coding;locus_tag=SERP_RS05780;old_locus_tag=SE1165%2CSERP1165	29	37.5	34.067	0.659391	1.01553	0.649308	0.516139	0.999764	SERP_RS05780	SE1165	SERP1165
sense	NC_002976.3	RefSeq	gene	1201325	1202011	.	-	.	ID=gene1183;Name=SERP_RS05785;gbkey=Gene;gene_biotype=protein_coding;locus_tag=SERP_RS05785;old_locus_tag=SE1166%2CSERP1166	114.5	109	111.753	0.204739	0.853297	0.239939	0.810378	0.999764	SERP_RS05785	SE1166	SERP1166
sense	NC_002976.3	RefSeq	gene	1202210	1203454	.	-	.	ID=gene1184;Name=SERP_RS05790;gbkey=Gene;gene_biotype=protein_coding;locus_tag=SERP_RS05790;old_locus_tag=SE1167%2CSERP1167	263.333	266	265.794	0.285808	0.816014	0.350249	0.726152	0.999764	SERP_RS05790	SE1167	SERP1167
sense	NC_002976.3	RefSeq	gene	1203466	1204224	.	-	.	ID=gene1185;Name=SERP_RS05795;gbkey=Gene;gene_biotype=protein_coding;locus_tag=SERP_RS05795;old_locus_tag=SE1168%2CSERP1168	46	96.75	74.1967	1.34579	0.982247	1.37012	0.17065	0.999764	SERP_RS05795	SE1168	SERP1168
sense	NC_002976.3	RefSeq	gene	1204221	1205579	.	-	.	ID=gene1186;Name=SERP_RS05800;gbkey=Gene;gene_biotype=protein_coding;locus_tag=SERP_RS05800;old_locus_tag=SE1169%2CSERP1169	65.5	162	118.986	1.5649	0.978641	1.59905	0.109809	0.999764	SERP_RS05800	SE1169	SERP1169
sense	NC_002976.3	RefSeq	gene	1205593	1206033	.	-	.	ID=gene1187;Name=SERP_RS05805;gbkey=Gene;gene_biotype=protein_coding;locus_tag=SERP_RS05805;old_locus_tag=SE1170%2CSERP1170	26	42.5	34.8965	0.961322	1.03574	0.928151	0.353329	0.999764	SERP_RS05805	SE1170	SERP1170
sense	NC_002976.3	RefSeq	gene	1206034	1207038	.	-	.	ID=gene1188;Name=SERP_RS05810;gbkey=Gene;gene_biotype=protein_coding;locus_tag=SERP_RS05810;old_locus_tag=SE1171%2CSERP1171	74.5	102.5	89.6932	0.732416	0.900137	0.813672	0.415833	0.999764	SERP_RS05810	SE1171	SERP1171
sense	NC_002976.3	RefSeq	gene	1207028	1207759	.	-	.	ID=gene1189;Name=SERP_RS05815;gbkey=Gene;gene_biotype=protein_coding;locus_tag=SERP_RS05815;old_locus_tag=SE1172%2CSERP1172	83.5	219.911	159.022	1.65849	0.978161	1.69551	0.0899779	0.999764	SERP_RS05815	SE1172	SERP1172
sense	NC_002976.3	RefSeq	gene	1208279	1208878	.	-	.	ID=gene1190;Name=SERP_RS05820;gbkey=Gene;gene_biotype=protein_coding;locus_tag=SERP_RS05820;old_locus_tag=SE1173%2CSERP1173	27.6667	38.6667	34.1605	0.747491	1.02131	0.731898	0.464231	0.999764	SERP_RS05820	SE1173	SERP1173
sense	NC_002976.3	RefSeq	gene	1209059	1209535	.	-	.	ID=gene1191;Name=SERP_RS05825;gbkey=Gene;gene_biotype=protein_coding;locus_tag=SERP_RS05825;old_locus_tag=SE1174%2CSERP1174	626.5	274.5	435.504	-0.92254	0.856006	-1.07773	0.281156	0.999764	SERP_RS05825	SE1174	SERP1174
sense	NC_002976.3	RefSeq	gene	1209566	1210189	.	-	.	ID=gene1192;Name=SERP_RS05830;gbkey=Gene;gene_biotype=protein_coding;locus_tag=SERP_RS05830;old_locus_tag=SE1175%2CSERP1175	175.5	63	114.738	-1.21271	0.936033	-1.29558	0.19512	0.999764	SERP_RS05830	SE1175	SERP1175
sense	NC_002976.3	RefSeq	gene	1210189	1211457	.	-	.	ID=gene1193;Name=SERP_RS05835;gbkey=Gene;gene_biotype=protein_coding;locus_tag=SERP_RS05835;old_locus_tag=SE1176%2CSERP1176	74	79	77.0676	0.363772	0.888738	0.409313	0.68231	0.999764	SERP_RS05835	SE1176	SERP1176
sense	NC_002976.3	RefSeq	gene	1211475	1212398	.	-	.	ID=gene1194;Name=SERP_RS05840;gbkey=Gene;gene_biotype=protein_coding;locus_tag=SERP_RS05840;old_locus_tag=SE1177%2CSERP1177	46.5	66	57.1795	0.790276	0.94857	0.833124	0.404775	0.999764	SERP_RS05840	SE1177	SERP1177
sense	NC_002976.3	RefSeq	gene	1212401	1213036	.	-	.	ID=gene1195;Name=SERP_RS05845;gbkey=Gene;gene_biotype=protein_coding;locus_tag=SERP_RS05845;old_locus_tag=SE1178%2CSERP1178	56.5	60.5	58.4401	0.36898	0.918301	0.401807	0.687826	0.999764	SERP_RS05845	SE1178	SERP1178
sense	NC_002976.3	RefSeq	gene	1213465	1213773	.	-	.	ID=gene1196;Name=SERP_RS05850;gbkey=Gene;gene_biotype=protein_coding;locus_tag=SERP_RS05850;old_locus_tag=SE1179%2CSERP1179	610.5	325	456.214	-0.638924	0.826951	-0.772626	0.439744	0.999764	SERP_RS05850	SE1179	SERP1179
sense	NC_002976.3	RefSeq	gene	1213788	1214216	.	-	.	ID=gene1197;Name=SERP_RS05855;gbkey=Gene;gene_biotype=protein_coding;locus_tag=SERP_RS05855;old_locus_tag=SE1180%2CSERP1180	208	141.5	172.677	-0.281247	0.831987	-0.338043	0.735331	0.999764	SERP_RS05855	SE1180	SERP1180
sense	NC_002976.3	RefSeq	gene	1214218	1214478	.	-	.	ID=gene1198;Name=SERP_RS05860;gbkey=Gene;gene_biotype=protein_coding;locus_tag=SERP_RS05860;old_locus_tag=SE1181%2CSERP1181	1266	769.5	999.249	-0.447901	0.802932	-0.557832	0.576959	0.999764	SERP_RS05860	SE1181	SERP1181
sense	NC_002976.3	RefSeq	gene	1214542	1217172	.	-	.	ID=gene1199;Name=SERP_RS05865;gbkey=Gene;gene_biotype=protein_coding;locus_tag=SERP_RS05865;old_locus_tag=SE1182%2CSERP1182	208.75	185	196.737	0.0934672	0.821239	0.113812	0.909386	0.999764	SERP_RS05865	SE1182	SERP1182
sense	NC_002976.3	RefSeq	gene	1217501	1219933	.	-	.	ID=gene1200;Name=SERP_RS05870;gbkey=Gene;gene_biotype=protein_coding;locus_tag=SERP_RS05870;old_locus_tag=SE1183%2CSERP1183	340	462.311	408.454	0.711803	0.835194	0.852261	0.394069	0.999764	SERP_RS05870	SE1183	SERP1183
sense	NC_002976.3	RefSeq	gene	1219935	1220603	.	-	.	ID=gene1201;Name=SERP_RS05875;gbkey=Gene;gene_biotype=protein_coding;locus_tag=SERP_RS05875;old_locus_tag=SE1184%2CSERP1184	201	180	190.349	0.110246	0.822819	0.133986	0.893414	0.999764	SERP_RS05875	SE1184	SERP1184
sense	NC_002976.3	RefSeq	gene	1220766	1221884	.	-	.	ID=gene1202;Name=SERP_RS05880;gbkey=Gene;gene_biotype=protein_coding;locus_tag=SERP_RS05880;old_locus_tag=SE1185%2CSERP1185	441	240	332.587	-0.608298	0.830643	-0.732323	0.463972	0.999764	SERP_RS05880	SE1185	SERP1185
sense	NC_002976.3	RefSeq	gene	1221884	1223026	.	-	.	ID=gene1203;Name=SERP_RS05885;gbkey=Gene;gene_biotype=protein_coding;locus_tag=SERP_RS05885;old_locus_tag=SE1186%2CSERP1186	372.333	236	298.967	-0.38707	0.81794	-0.473226	0.636052	0.999764	SERP_RS05885	SE1186	SERP1186
sense	NC_002976.3	RefSeq	gene	1223269	1224264	.	+	.	ID=gene1204;Name=SERP_RS05890;gbkey=Gene;gene_biotype=protein_coding;locus_tag=SERP_RS05890;old_locus_tag=SE1187%2CSERP1187	449	517	488.287	0.472894	0.812756	0.58184	0.560675	0.999764	SERP_RS05890	SE1187	SERP1187
sense	NC_002976.3	RefSeq	gene	1224464	1224607	.	-	.	ID=gene1205;Name=SERP_RS05895;gbkey=Gene;gene_biotype=protein_coding;locus_tag=SERP_RS05895;old_locus_tag=SE1188%2CSERP1188	1447	1933	1720.1	0.687222	0.818766	0.839339	0.401279	0.999764	SERP_RS05895	SE1188	SERP1188
sense	NC_002976.3	RefSeq	gene	1224793	1225215	.	-	.	ID=gene1206;Name=SERP_RS05900;gbkey=Gene;gene_biotype=protein_coding;locus_tag=SERP_RS05900;old_locus_tag=SE1189%2CSERP1189	1493	1105.33	1286.53	-0.164722	0.787978	-0.209044	0.834414	0.999764	SERP_RS05900	SE1189	SERP1189
sense	NC_002976.3	RefSeq	gene	1225292	1226572	.	+	.	ID=gene1207;Name=SERP_RS05905;gbkey=Gene;gene_biotype=protein_coding;locus_tag=SERP_RS05905;old_locus_tag=SE1190%2CSERP1190	177.458	320.833	256.82	1.12827	0.89136	1.26578	0.205591	0.999764	SERP_RS05905	SE1190	SERP1190
sense	NC_002976.3	RefSeq	gene	1226766	1227542	.	-	.	ID=gene1208;Name=SERP_RS05910;gbkey=Gene;gene_biotype=protein_coding;locus_tag=SERP_RS05910;old_locus_tag=SE1191%2CSERP1191	336	308	322.096	0.143914	0.806362	0.178473	0.858351	0.999764	SERP_RS05910	SE1191	SERP1191
sense	NC_002976.3	RefSeq	gene	1227632	1227822	.	-	.	ID=gene1209;Name=ssrS;gbkey=Gene;gene=ssrS;gene_biotype=ncRNA;locus_tag=SERP_RS12520	91873	186420	144175	1.29029	0.885528	1.45709	0.145092	0.999764	SERP_RS12520	-	-
sense	NC_002976.3	RefSeq	gene	1228032	1228097	.	-	.	ID=gene1210;Name=SERP_RS13400;end_range=1228097,.;gbkey=Gene;gene_biotype=pseudogene;locus_tag=SERP_RS13400;partial=true;pseudo=true	10.5	7	8.39681	-0.245127	1.46482	-0.167342	0.867101	0.999764	SERP_RS13400	-	-
sense	NC_002976.3	RefSeq	gene	1228098	1229864	.	-	.	ID=gene1211;Name=SERP_RS05915;gbkey=Gene;gene_biotype=protein_coding;locus_tag=SERP_RS05915;old_locus_tag=SE1192%2CSERP1192	120	85	101.311	-0.228055	0.861303	-0.264779	0.79118	0.999764	SERP_RS05915	SE1192	SERP1192
sense	NC_002976.3	RefSeq	gene	1229867	1231141	.	-	.	ID=gene1212;Name=SERP_RS05920;gbkey=Gene;gene_biotype=protein_coding;locus_tag=SERP_RS05920;old_locus_tag=SE1193%2CSERP1193	84.5	53.5	67.8983	-0.367985	0.902409	-0.40778	0.683435	0.999764	SERP_RS05920	SE1193	SERP1193
sense	NC_002976.3	RefSeq	gene	1231513	1232388	.	-	.	ID=gene1213;Name=SERP_RS05925;gbkey=Gene;gene_biotype=protein_coding;locus_tag=SERP_RS05925;old_locus_tag=SE1194%2CSERP1194	504.059	383.5	440.326	-0.122872	0.799282	-0.153728	0.877824	0.999764	SERP_RS05925	SE1194	SERP1194
sense	NC_002976.3	RefSeq	gene	1232385	1232837	.	-	.	ID=gene1214;Name=SERP_RS05930;gbkey=Gene;gene_biotype=protein_coding;locus_tag=SERP_RS05930;old_locus_tag=SE1195%2CSERP1195	200.5	233	218.988	0.489775	0.833355	0.587714	0.556724	0.999764	SERP_RS05930	SE1195	SERP1195
sense	NC_002976.3	RefSeq	gene	1232851	1235040	.	-	.	ID=gene1215;Name=SERP_RS05935;gbkey=Gene;gene_biotype=protein_coding;locus_tag=SERP_RS05935;old_locus_tag=SE1196%2CSERP1196	758.667	697.167	728.277	0.146504	0.792397	0.184887	0.853318	0.999764	SERP_RS05935	SE1196	SERP1196
sense	NC_002976.3	RefSeq	gene	1235389	1235490	.	+	.	ID=gene1216;Name=SERP_RS13405;gbkey=Gene;gene_biotype=protein_coding;locus_tag=SERP_RS13405;old_locus_tag=SE1197%2CSERP1197	0	1	0.54894	2.71204	4.88777	0.554862	0.578989	0.999764	SERP_RS13405	SE1197	SERP1197
sense	NC_002976.3	RefSeq	gene	1235559	1236077	.	-	.	ID=gene1217;Name=SERP_RS05940;gbkey=Gene;gene_biotype=protein_coding;locus_tag=SERP_RS05940;old_locus_tag=SE1198%2CSERP1198	325	245.5	283.052	-0.132336	0.809654	-0.163448	0.870166	0.999764	SERP_RS05940	SE1198	SERP1198
sense	NC_002976.3	RefSeq	gene	1236096	1238369	.	-	.	ID=gene1218;Name=SERP_RS05945;gbkey=Gene;gene_biotype=protein_coding;locus_tag=SERP_RS05945;old_locus_tag=SE1199%2CSERP1199	300	338.5	322.169	0.441506	0.818962	0.539104	0.589815	0.999764	SERP_RS05945	SE1199	SERP1199
sense	NC_002976.3	RefSeq	gene	1238911	1239092	.	+	.	ID=gene1219;Name=SERP_RS13410;gbkey=Gene;gene_biotype=pseudogene;locus_tag=SERP_RS13410;pseudo=true	20	24.4111	22.283	0.532479	1.10185	0.483259	0.628912	0.999764	SERP_RS13410	-	-
sense	NC_002976.3	RefSeq	gene	1239114	1241405	.	-	.	ID=gene1220;Name=SERP_RS05950;gbkey=Gene;gene_biotype=protein_coding;locus_tag=SERP_RS05950;old_locus_tag=SE1201%2CSERP1201	777	554	657.977	-0.218583	0.795659	-0.27472	0.783532	0.999764	SERP_RS05950	SE1201	SERP1201
sense	NC_002976.3	RefSeq	gene	1241744	1242004	.	-	.	ID=gene1221;Name=SERP_RS05955;gbkey=Gene;gene_biotype=protein_coding;locus_tag=SERP_RS05955;old_locus_tag=SE1202%2CSERP1202	1794.33	1475.33	1626.72	-0.0130193	0.78452	-0.0165952	0.98676	0.999764	SERP_RS05955	SE1202	SERP1202
sense	NC_002976.3	RefSeq	gene	1242020	1243159	.	-	.	ID=gene1222;Name=SERP_RS05960;gbkey=Gene;gene_biotype=protein_coding;locus_tag=SERP_RS05960;old_locus_tag=SE1203%2CSERP1203	1387	845	1095.53	-0.445499	0.802068	-0.555437	0.578596	0.999764	SERP_RS05960	SE1203	SERP1203
sense	NC_002976.3	RefSeq	gene	1243180	1244244	.	-	.	ID=gene1223;Name=SERP_RS05965;gbkey=Gene;gene_biotype=protein_coding;locus_tag=SERP_RS05965;old_locus_tag=SE1204%2CSERP1204	91	110.5	101.827	0.543009	0.876043	0.619844	0.535361	0.999764	SERP_RS05965	SE1204	SERP1204
sense	NC_002976.3	RefSeq	gene	1244207	1245211	.	-	.	ID=gene1224;Name=SERP_RS05970;gbkey=Gene;gene_biotype=protein_coding;locus_tag=SERP_RS05970;old_locus_tag=SE1205%2CSERP1205	66.5	91	80.0115	0.732845	0.909602	0.805677	0.420429	0.999764	SERP_RS05970	SE1205	SERP1205
sense	NC_002976.3	RefSeq	gene	1245225	1245827	.	-	.	ID=gene1225;Name=SERP_RS05975;gbkey=Gene;gene_biotype=protein_coding;locus_tag=SERP_RS05975;old_locus_tag=SE1206%2CSERP1206	50.5	53.3333	51.865	0.353509	0.932679	0.379025	0.704669	0.999764	SERP_RS05975	SE1206	SERP1206
sense	NC_002976.3	RefSeq	gene	1245840	1246304	.	-	.	ID=gene1226;Name=SERP_RS05980;gbkey=Gene;gene_biotype=protein_coding;locus_tag=SERP_RS05980;old_locus_tag=SE1207%2CSERP1207	49.75	58.5	54.6097	0.483569	0.9323	0.518684	0.603981	0.999764	SERP_RS05980	SE1207	SERP1207
sense	NC_002976.3	RefSeq	gene	1246307	1247599	.	-	.	ID=gene1227;Name=SERP_RS05985;gbkey=Gene;gene_biotype=protein_coding;locus_tag=SERP_RS05985;old_locus_tag=SE1208%2CSERP1208	320.875	258.286	287.817	-0.0457571	0.80801	-0.0566294	0.95484	0.999764	SERP_RS05985	SE1208	SERP1208
sense	NC_002976.3	RefSeq	gene	1247745	1248029	.	-	.	ID=gene1228;Name=SERP_RS05990;gbkey=Gene;gene_biotype=protein_coding;locus_tag=SERP_RS05990;old_locus_tag=SE1209%2CSERP1209	3998	4189	4120.29	0.336773	0.790285	0.426142	0.670005	0.999764	SERP_RS05990	SE1209	SERP1209
sense	NC_002976.3	RefSeq	gene	1248041	1248361	.	-	.	ID=gene1229;Name=SERP_RS05995;gbkey=Gene;gene_biotype=protein_coding;locus_tag=SERP_RS05995;old_locus_tag=SE1210%2CSERP1210	1622.5	532.5	1030.73	-1.33883	0.898856	-1.48948	0.136361	0.999764	SERP_RS05995	SE1210	SERP1210
sense	NC_002976.3	RefSeq	gene	1248366	1248674	.	-	.	ID=gene1230;Name=SERP_RS06000;gbkey=Gene;gene_biotype=protein_coding;locus_tag=SERP_RS06000;old_locus_tag=SE1211%2CSERP1211	476.5	276.5	368.289	-0.516848	0.821281	-0.629319	0.52914	0.999764	SERP_RS06000	SE1211	SERP1211
sense	NC_002976.3	RefSeq	gene	1248796	1249317	.	-	.	ID=gene1231;Name=SERP_RS06005;gbkey=Gene;gene_biotype=protein_coding;locus_tag=SERP_RS06005;old_locus_tag=SE1212%2CSERP1212	96	164	133.747	1.04203	0.905815	1.15038	0.249986	0.999764	SERP_RS06005	SE1212	SERP1212
sense	NC_002976.3	RefSeq	gene	1249317	1250165	.	-	.	ID=gene1232;Name=SERP_RS06010;gbkey=Gene;gene_biotype=protein_coding;locus_tag=SERP_RS06010;old_locus_tag=SE1213%2CSERP1213	593.091	582	589.549	0.242432	0.797846	0.303858	0.761236	0.999764	SERP_RS06010	SE1213	SERP1213
sense	NC_002976.3	RefSeq	gene	1250563	1250703	.	-	.	ID=gene1233;Name=SERP_RS06015;gbkey=Gene;gene_biotype=protein_coding;locus_tag=SERP_RS06015;old_locus_tag=SE1214%2CSERP1214	1259	1169	1215.09	0.162442	0.788269	0.206075	0.836733	0.999764	SERP_RS06015	SE1214	SERP1214
sense	NC_002976.3	RefSeq	gene	1250787	1251272	.	-	.	ID=gene1234;Name=SERP_RS06020;gbkey=Gene;gene_biotype=protein_coding;locus_tag=SERP_RS06020;old_locus_tag=SE1215%2CSERP1215	196	132	161.723	-0.300871	0.835839	-0.359962	0.718875	0.999764	SERP_RS06020	SE1215	SERP1215
sense	NC_002976.3	RefSeq	gene	1251437	1251616	.	+	.	ID=gene1235;Name=SERP_RS06025;gbkey=Gene;gene_biotype=protein_coding;locus_tag=SERP_RS06025;old_locus_tag=SE1216%2CSERP1216	2326	1828	2062.78	-0.0781392	0.783912	-0.0996786	0.9206	0.999764	SERP_RS06025	SE1216	SERP1216
sense	NC_002976.3	RefSeq	gene	1251680	1251826	.	-	.	ID=gene1236;Name=SERP_RS12790;end_range=1251826,.;gbkey=Gene;gene_biotype=pseudogene;locus_tag=SERP_RS12790;old_locus_tag=SERP1217;partial=true;pseudo=true	2	7	4.75343	2.07679	2.00565	1.03547	0.300448	0.999764	SERP_RS12790	SERP1217	SERP1217
sense	NC_002976.3	RefSeq	gene	1252055	1252717	.	-	.	ID=gene1237;Name=SERP_RS06030;gbkey=Gene;gene_biotype=protein_coding;locus_tag=SERP_RS06030;old_locus_tag=SE1218%2CSERP1218	0	0	0	NA	NA	NA	NA	NA	SERP_RS06030	SE1218	SERP1218
sense	NC_002976.3	RefSeq	gene	1253076	1253276	.	-	.	ID=gene1238;Name=SERP_RS12795;gbkey=Gene;gene_biotype=protein_coding;locus_tag=SERP_RS12795	0.333333	0.333333	0	NA	NA	NA	NA	NA	SERP_RS12795	-	-
sense	NC_002976.3	RefSeq	gene	1253251	1253982	.	+	.	ID=gene1239;Name=SERP_RS06035;gbkey=Gene;gene_biotype=protein_coding;locus_tag=SERP_RS06035;old_locus_tag=SE1220%2CSERP1220	0	0	0	NA	NA	NA	NA	NA	SERP_RS06035	SE1220	SERP1220
sense	NC_002976.3	RefSeq	gene	1254108	1254890	.	-	.	ID=gene1240;Name=SERP_RS06040;gbkey=Gene;gene_biotype=protein_coding;locus_tag=SERP_RS06040;old_locus_tag=SE1221%2CSERP1221	0	0	0	NA	NA	NA	NA	NA	SERP_RS06040	SE1221	SERP1221
sense	NC_002976.3	RefSeq	gene	1255041	1255418	.	-	.	ID=gene1241;Name=SERP_RS06045;gbkey=Gene;gene_biotype=protein_coding;locus_tag=SERP_RS06045;old_locus_tag=SE1222%2CSERP1222	0	0.333333	0	NA	NA	NA	NA	NA	SERP_RS06045	SE1222	SERP1222
sense	NC_002976.3	RefSeq	gene	1255425	1257317	.	-	.	ID=gene1242;Name=SERP_RS06050;gbkey=Gene;gene_biotype=protein_coding;locus_tag=SERP_RS06050;old_locus_tag=SE1223%2CSERP1223	0.45	0	0	NA	NA	NA	NA	NA	SERP_RS06050	SE1223	SERP1223
sense	NC_002976.3	RefSeq	gene	1257314	1258399	.	-	.	ID=gene1243;Name=SERP_RS06055;gbkey=Gene;gene_biotype=protein_coding;locus_tag=SERP_RS06055;old_locus_tag=SE1224%2CSERP1224	0	0	0	NA	NA	NA	NA	NA	SERP_RS06055	SE1224	SERP1224
sense	NC_002976.3	RefSeq	gene	1258518	1259072	.	-	.	ID=gene1244;Name=SERP_RS06060;gbkey=Gene;gene_biotype=protein_coding;locus_tag=SERP_RS06060;old_locus_tag=SE1225%2CSERP1225	7.5	7	7.48597	0.0768004	1.52201	0.0504598	0.959756	0.999764	SERP_RS06060	SE1225	SERP1225
sense	NC_002976.3	RefSeq	gene	1259069	1259779	.	-	.	ID=gene1245;Name=SERP_RS06065;gbkey=Gene;gene_biotype=protein_coding;locus_tag=SERP_RS06065;old_locus_tag=SE1226%2CSERP1226	71.6429	156	118.425	1.38492	0.95465	1.45071	0.146861	0.999764	SERP_RS06065	SE1226	SERP1226
sense	NC_002976.3	RefSeq	gene	1259963	1261228	.	-	.	ID=gene1246;Name=SERP_RS06070;gbkey=Gene;gene_biotype=protein_coding;locus_tag=SERP_RS06070;old_locus_tag=SE1227%2CSERP1227	420	355.5	386.7	0.030933	0.80073	0.038631	0.969185	0.999764	SERP_RS06070	SE1227	SERP1227
sense	NC_002976.3	RefSeq	gene	1261239	1263869	.	-	.	ID=gene1247;Name=SERP_RS06075;gbkey=Gene;gene_biotype=protein_coding;locus_tag=SERP_RS06075;old_locus_tag=SE1228%2CSERP1228	271	290	282.612	0.367205	0.818135	0.448832	0.653553	0.999764	SERP_RS06075	SE1228	SERP1228
sense	NC_002976.3	RefSeq	gene	1264212	1264772	.	+	.	ID=gene1248;Name=SERP_RS06080;gbkey=Gene;gene_biotype=protein_coding;locus_tag=SERP_RS06080;old_locus_tag=SE1229%2CSERP1229	411	166	278.303	-1.03851	0.879	-1.18147	0.237417	0.999764	SERP_RS06080	SE1229	SERP1229
sense	NC_002976.3	RefSeq	gene	1264939	1266006	.	-	.	ID=gene1249;Name=SERP_RS06085;gbkey=Gene;gene_biotype=protein_coding;locus_tag=SERP_RS06085;old_locus_tag=SE1230%2CSERP1230	48	49.0769	48.7584	0.299192	0.939095	0.318596	0.750033	0.999764	SERP_RS06085	SE1230	SERP1230
sense	NC_002976.3	RefSeq	gene	1266296	1267579	.	-	.	ID=gene1250;Name=SERP_RS06090;gbkey=Gene;gene_biotype=protein_coding;locus_tag=SERP_RS06090;old_locus_tag=SE1231%2CSERP1231	494.5	457.5	476.394	0.160282	0.798623	0.200697	0.840935	0.999764	SERP_RS06090	SE1231	SERP1231
sense	NC_002976.3	RefSeq	gene	1267603	1268577	.	-	.	ID=gene1251;Name=SERP_RS06095;gbkey=Gene;gene_biotype=protein_coding;locus_tag=SERP_RS06095;old_locus_tag=SE1232%2CSERP1232	166.5	142.5	153.55	0.0441525	0.831981	0.0530692	0.957677	0.999764	SERP_RS06095	SE1232	SERP1232
sense	NC_002976.3	RefSeq	gene	1268567	1269247	.	-	.	ID=gene1252;Name=SERP_RS06100;gbkey=Gene;gene_biotype=protein_coding;locus_tag=SERP_RS06100;old_locus_tag=SE1233%2CSERP1233	397.5	463	435.418	0.487689	0.815708	0.597872	0.549926	0.999764	SERP_RS06100	SE1233	SERP1233
sense	NC_002976.3	RefSeq	gene	1269281	1270207	.	-	.	ID=gene1253;Name=SERP_RS06105;gbkey=Gene;gene_biotype=protein_coding;locus_tag=SERP_RS06105;old_locus_tag=SE1234%2CSERP1234	543	369.75	450.403	-0.283981	0.803817	-0.353291	0.72387	0.999764	SERP_RS06105	SE1234	SERP1234
sense	NC_002976.3	RefSeq	gene	1270261	1271073	.	-	.	ID=gene1254;Name=SERP_RS06110;gbkey=Gene;gene_biotype=protein_coding;locus_tag=SERP_RS06110;old_locus_tag=SE1235%2CSERP1235	471.5	914	716.691	1.22285	0.88613	1.37999	0.167589	0.999764	SERP_RS06110	SE1235	SERP1235
sense	NC_002976.3	RefSeq	gene	1271095	1272441	.	-	.	ID=gene1255;Name=SERP_RS06115;gbkey=Gene;gene_biotype=protein_coding;locus_tag=SERP_RS06115;old_locus_tag=SE1236%2CSERP1236	1959	2620.5	2330.4	0.688895	0.81776	0.842417	0.399555	0.999764	SERP_RS06115	SE1236	SERP1236
sense	NC_002976.3	RefSeq	gene	1272611	1273198	.	-	.	ID=gene1256;Name=engB;gbkey=Gene;gene=engB;gene_biotype=protein_coding;locus_tag=SERP_RS06120;old_locus_tag=SE1237%2CSERP1237	416	264.333	334.376	-0.3866	0.815112	-0.474291	0.635293	0.999764	SERP_RS06120	SE1237	SERP1237
sense	NC_002976.3	RefSeq	gene	1273310	1274572	.	-	.	ID=gene1257;Name=SERP_RS06125;gbkey=Gene;gene_biotype=protein_coding;locus_tag=SERP_RS06125;old_locus_tag=SE1238%2CSERP1238	1141	778	946.713	-0.283011	0.79441	-0.356253	0.721651	0.999764	SERP_RS06125	SE1238	SERP1238
sense	NC_002976.3	RefSeq	gene	1274859	1276160	.	-	.	ID=gene1258;Name=SERP_RS06130;gbkey=Gene;gene_biotype=protein_coding;locus_tag=SERP_RS06130;old_locus_tag=SE1239%2CSERP1239	1551	812	1152.1	-0.664201	0.818939	-0.81105	0.417337	0.999764	SERP_RS06130	SE1239	SERP1239
sense	NC_002976.3	RefSeq	gene	1276321	1277244	.	-	.	ID=gene1259;Name=SERP_RS06135;gbkey=Gene;gene_biotype=protein_coding;locus_tag=SERP_RS06135;old_locus_tag=SE1240%2CSERP1240	191	143.5	166.033	-0.138059	0.829484	-0.166439	0.867811	0.999764	SERP_RS06135	SE1240	SERP1240
sense	NC_002976.3	RefSeq	gene	1277261	1277872	.	-	.	ID=gene1260;Name=SERP_RS06140;gbkey=Gene;gene_biotype=protein_coding;locus_tag=SERP_RS06140;old_locus_tag=SE1241%2CSERP1241	237	207.5	222.115	0.0811414	0.816496	0.0993776	0.920838	0.999764	SERP_RS06140	SE1241	SERP1241
sense	NC_002976.3	RefSeq	gene	1278290	1278646	.	-	.	ID=gene1261;Name=SERP_RS06145;gbkey=Gene;gene_biotype=protein_coding;locus_tag=SERP_RS06145;old_locus_tag=SE1242%2CSERP1242	464	167	302.989	-1.20483	0.897485	-1.34245	0.17945	0.999764	SERP_RS06145	SE1242	SERP1242
sense	NC_002976.3	RefSeq	gene	1278698	1278898	.	-	.	ID=gene1262;Name=SERP_RS06150;gbkey=Gene;gene_biotype=protein_coding;locus_tag=SERP_RS06150;old_locus_tag=SE1243%2CSERP1243	128.5	39	79.7028	-1.44515	0.991525	-1.4575	0.144977	0.999764	SERP_RS06150	SE1243	SERP1243
sense	NC_002976.3	RefSeq	gene	1278926	1279453	.	-	.	ID=gene1263;Name=SERP_RS06155;gbkey=Gene;gene_biotype=protein_coding;locus_tag=SERP_RS06155;old_locus_tag=SE1244%2CSERP1244	150	59.5	101.25	-1.05248	0.924952	-1.13788	0.255172	0.999764	SERP_RS06155	SE1244	SERP1244
sense	NC_002976.3	RefSeq	gene	1279661	1281163	.	-	.	ID=gene1264;Name=SERP_RS06160;gbkey=Gene;gene_biotype=protein_coding;locus_tag=SERP_RS06160;old_locus_tag=SE1245%2CSERP1245	279	234	255.515	0.0156884	0.811371	0.0193357	0.984573	0.999764	SERP_RS06160	SE1245	SERP1245
sense	NC_002976.3	RefSeq	gene	1281592	1283529	.	-	.	ID=gene1265;Name=SERP_RS06165;gbkey=Gene;gene_biotype=protein_coding;locus_tag=SERP_RS06165;old_locus_tag=SE1246%2CSERP1246	304	203	249.883	-0.313146	0.819392	-0.382169	0.702336	0.999764	SERP_RS06165	SE1246	SERP1246
sense	NC_002976.3	RefSeq	gene	1283882	1284802	.	-	.	ID=gene1266;Name=SERP_RS06170;gbkey=Gene;gene_biotype=protein_coding;locus_tag=SERP_RS06170;old_locus_tag=SE1247%2CSERP1247	162.5	245	208.269	0.866232	0.867905	0.998073	0.318244	0.999764	SERP_RS06170	SE1247	SERP1247
sense	NC_002976.3	RefSeq	gene	1284802	1286172	.	-	.	ID=gene1267;Name=SERP_RS06175;gbkey=Gene;gene_biotype=protein_coding;locus_tag=SERP_RS06175;old_locus_tag=SE1248%2CSERP1248	125	243.5	190.869	1.2344	0.913869	1.35074	0.176779	0.999764	SERP_RS06175	SE1248	SERP1248
sense	NC_002976.3	RefSeq	gene	1286173	1286643	.	-	.	ID=gene1268;Name=SERP_RS06180;gbkey=Gene;gene_biotype=protein_coding;locus_tag=SERP_RS06180;old_locus_tag=SE1249%2CSERP1249	192	143.5	166.489	-0.145592	0.829511	-0.175516	0.860674	0.999764	SERP_RS06180	SE1249	SERP1249
sense	NC_002976.3	RefSeq	gene	1287163	1288188	.	-	.	ID=gene1269;Name=SERP_RS06185;gbkey=Gene;gene_biotype=protein_coding;locus_tag=SERP_RS06185;old_locus_tag=SE1250%2CSERP1250	504.333	6583.5	3843.76	3.97691	1.26493	3.14397	0.00166674	0.606704	SERP_RS06185	SE1250	SERP1250
sense	NC_002976.3	RefSeq	gene	1288435	1288677	.	-	.	ID=gene1270;Name=SERP_RS13415;gbkey=Gene;gene_biotype=pseudogene;locus_tag=SERP_RS13415;partial=true;pseudo=true;start_range=.,1288435	3	9	6.30673	1.8544	1.76797	1.04889	0.29423	0.999764	SERP_RS13415	-	-
sense	NC_002976.3	RefSeq	gene	1289032	1289643	.	-	.	ID=gene1271;Name=SERP_RS06190;gbkey=Gene;gene_biotype=protein_coding;locus_tag=SERP_RS06190;old_locus_tag=SE1252%2CSERP1252	664	485	568.637	-0.183753	0.796537	-0.23069	0.817556	0.999764	SERP_RS06190	SE1252	SERP1252
sense	NC_002976.3	RefSeq	gene	1289659	1290531	.	-	.	ID=gene1272;Name=SERP_RS06195;gbkey=Gene;gene_biotype=protein_coding;locus_tag=SERP_RS06195;old_locus_tag=SE1253%2CSERP1253	263	244	253.718	0.161263	0.813428	0.198251	0.842848	0.999764	SERP_RS06195	SE1253	SERP1253
sense	NC_002976.3	RefSeq	gene	1290547	1293258	.	-	.	ID=gene1273;Name=SERP_RS06200;gbkey=Gene;gene_biotype=protein_coding;locus_tag=SERP_RS06200;old_locus_tag=SE1254%2CSERP1254	887	1009.75	958.39	0.456794	0.803769	0.568316	0.56982	0.999764	SERP_RS06200	SE1254	SERP1254
sense	NC_002976.3	RefSeq	gene	1293472	1295169	.	-	.	ID=gene1274;Name=SERP_RS06205;gbkey=Gene;gene_biotype=protein_coding;locus_tag=SERP_RS06205;old_locus_tag=SE1255%2CSERP1255	344.5	464	411.374	0.701161	0.834073	0.840647	0.400546	0.999764	SERP_RS06205	SE1255	SERP1255
sense	NC_002976.3	RefSeq	gene	1295169	1295879	.	-	.	ID=gene1275;Name=SERP_RS06210;gbkey=Gene;gene_biotype=protein_coding;locus_tag=SERP_RS06210;old_locus_tag=SE1256%2CSERP1256	605	412	501.694	-0.284845	0.802095	-0.355127	0.722495	0.999764	SERP_RS06210	SE1256	SERP1256
sense	NC_002976.3	RefSeq	gene	1296195	1297463	.	-	.	ID=gene1276;Name=SERP_RS06215;gbkey=Gene;gene_biotype=protein_coding;locus_tag=SERP_RS06215;old_locus_tag=SE1257%2CSERP1257	1060	1384.08	1242.48	0.654225	0.817446	0.800328	0.423521	0.999764	SERP_RS06215	SE1257	SERP1257
sense	NC_002976.3	RefSeq	gene	1297506	1298627	.	-	.	ID=gene1277;Name=SERP_RS06220;gbkey=Gene;gene_biotype=protein_coding;locus_tag=SERP_RS06220;old_locus_tag=SE1258%2CSERP1258	910.286	1509	1242.79	0.9991	0.853918	1.17002	0.241994	0.999764	SERP_RS06220	SE1258	SERP1258
sense	NC_002976.3	RefSeq	gene	1298756	1299928	.	-	.	ID=gene1278;Name=SERP_RS06225;gbkey=Gene;gene_biotype=protein_coding;locus_tag=SERP_RS06225;old_locus_tag=SE1259%2CSERP1259	529.867	593.233	566.896	0.431485	0.807831	0.534128	0.593253	0.999764	SERP_RS06225	SE1259	SERP1259
sense	NC_002976.3	RefSeq	gene	1300307	1301665	.	+	.	ID=gene1279;Name=SERP_RS06230;gbkey=Gene;gene_biotype=protein_coding;locus_tag=SERP_RS06230;old_locus_tag=SE1260%2CSERP1260	3282	2136.5	2667.23	-0.350217	0.792088	-0.442145	0.658384	0.999764	SERP_RS06230	SE1260	SERP1260
sense	NC_002976.3	RefSeq	gene	1302046	1303803	.	-	.	ID=gene1280;Name=SERP_RS06235;gbkey=Gene;gene_biotype=protein_coding;locus_tag=SERP_RS06235;old_locus_tag=SE1261%2CSERP1261	785.333	468.083	614.411	-0.476738	0.809874	-0.588657	0.556091	0.999764	SERP_RS06235	SE1261	SERP1261
sense	NC_002976.3	RefSeq	gene	1303827	1304795	.	-	.	ID=gene1281;Name=SERP_RS06240;gbkey=Gene;gene_biotype=protein_coding;locus_tag=SERP_RS06240;old_locus_tag=SE1262%2CSERP1262	1086.63	580.5	813.43	-0.636781	0.819299	-0.777226	0.437025	0.999764	SERP_RS06240	SE1262	SERP1262
sense	NC_002976.3	RefSeq	gene	1304973	1305917	.	-	.	ID=gene1282;Name=SERP_RS06245;gbkey=Gene;gene_biotype=protein_coding;locus_tag=SERP_RS06245;old_locus_tag=SE1263%2CSERP1263	497	327.5	406.398	-0.330105	0.807929	-0.408581	0.682847	0.999764	SERP_RS06245	SE1263	SERP1263
sense	NC_002976.3	RefSeq	gene	1305917	1306774	.	-	.	ID=gene1283;Name=SERP_RS06250;gbkey=Gene;gene_biotype=protein_coding;locus_tag=SERP_RS06250;old_locus_tag=SE1264%2CSERP1264	141	131	136.126	0.163316	0.840079	0.194406	0.845858	0.999764	SERP_RS06250	SE1264	SERP1264
sense	NC_002976.3	RefSeq	gene	1306873	1308102	.	-	.	ID=gene1284;Name=SERP_RS06255;gbkey=Gene;gene_biotype=protein_coding;locus_tag=SERP_RS06255;old_locus_tag=SE1265%2CSERP1265	204	196	200.499	0.211729	0.823025	0.257257	0.79698	0.999764	SERP_RS06255	SE1265	SERP1265
sense	NC_002976.3	RefSeq	gene	1308406	1311603	.	-	.	ID=gene1285;Name=SERP_RS06260;gbkey=Gene;gene_biotype=protein_coding;locus_tag=SERP_RS06260;old_locus_tag=SE1266%2CSERP1266	842.667	857.5	854.912	0.29489	0.795786	0.370565	0.710962	0.999764	SERP_RS06260	SE1266	SERP1266
sense	NC_002976.3	RefSeq	gene	1311627	1312565	.	-	.	ID=gene1286;Name=SERP_RS06265;gbkey=Gene;gene_biotype=protein_coding;locus_tag=SERP_RS06265;old_locus_tag=SE1267%2CSERP1267	180	150.5	164.317	0.00641049	0.828539	0.00773711	0.993827	0.999764	SERP_RS06265	SE1267	SERP1267
sense	NC_002976.3	RefSeq	gene	1312599	1313897	.	-	.	ID=gene1287;Name=SERP_RS06270;gbkey=Gene;gene_biotype=protein_coding;locus_tag=SERP_RS06270;old_locus_tag=SE1268%2CSERP1268	1189.75	1102.25	1146.89	0.158608	0.788575	0.201132	0.840595	0.999764	SERP_RS06270	SE1268	SERP1268
sense	NC_002976.3	RefSeq	gene	1314095	1314508	.	+	.	ID=gene1288;Name=SERP_RS06275;gbkey=Gene;gene_biotype=protein_coding;locus_tag=SERP_RS06275;old_locus_tag=SE1269%2CSERP1269	1654.17	532	1045.31	-1.36701	0.902647	-1.51445	0.129912	0.999764	SERP_RS06275	SE1269	SERP1269
sense	NC_002976.3	RefSeq	gene	1314809	1315498	.	-	.	ID=gene1289;Name=SERP_RS06280;gbkey=Gene;gene_biotype=protein_coding;locus_tag=SERP_RS06280;old_locus_tag=SE1270%2CSERP1270	1548	803.333	1145.79	-0.677487	0.820195	-0.826007	0.4088	0.999764	SERP_RS06280	SE1270	SERP1270
sense	NC_002976.3	RefSeq	gene	1315652	1316725	.	+	.	ID=gene1290;Name=SERP_RS06285;gbkey=Gene;gene_biotype=protein_coding;locus_tag=SERP_RS06285;old_locus_tag=SE1271%2CSERP1271	286.5	315	303.167	0.408781	0.81851	0.499422	0.617482	0.999764	SERP_RS06285	SE1271	SERP1271
sense	NC_002976.3	RefSeq	gene	1316789	1317904	.	-	.	ID=gene1291;Name=SERP_RS06290;gbkey=Gene;gene_biotype=protein_coding;locus_tag=SERP_RS06290;old_locus_tag=SE1272%2CSERP1272	741.167	360.5	535.087	-0.77203	0.836977	-0.922403	0.356318	0.999764	SERP_RS06290	SE1272	SERP1272
sense	NC_002976.3	RefSeq	gene	1318052	1318552	.	+	.	ID=gene1292;Name=SERP_RS06295;gbkey=Gene;gene_biotype=protein_coding;locus_tag=SERP_RS06295;old_locus_tag=SE1273%2CSERP1273	2822	1480	2097.64	-0.661674	0.815661	-0.811212	0.417244	0.999764	SERP_RS06295	SE1273	SERP1273
sense	NC_002976.3	RefSeq	gene	1318847	1318981	.	+	.	ID=gene1293;Name=SERP_RS06300;end_range=1318981,.;gbkey=Gene;gene_biotype=pseudogene;locus_tag=SERP_RS06300;partial=true;pseudo=true	32.7438	21.6324	27.1056	-0.315517	1.04713	-0.301315	0.763174	0.999764	SERP_RS06300	-	-
sense	NC_002976.3	RefSeq	gene	1319186	1320439	.	-	.	ID=gene1294;Name=SERP_RS06305;gbkey=Gene;gene_biotype=protein_coding;locus_tag=SERP_RS06305;old_locus_tag=SE1275%2CSERP1275	875.5	754.5	812.851	0.053079	0.789801	0.0672056	0.946418	0.999764	SERP_RS06305	SE1275	SERP1275
sense	NC_002976.3	RefSeq	gene	1320528	1321475	.	-	.	ID=gene1295;Name=SERP_RS06310;gbkey=Gene;gene_biotype=protein_coding;locus_tag=SERP_RS06310;old_locus_tag=SE1276%2CSERP1276	79	112.5	97.4597	0.773018	0.897512	0.86129	0.389078	0.999764	SERP_RS06310	SE1276	SERP1276
sense	NC_002976.3	RefSeq	gene	1321604	1322098	.	-	.	ID=gene1296;Name=SERP_RS06315;gbkey=Gene;gene_biotype=protein_coding;locus_tag=SERP_RS06315;old_locus_tag=SE1277%2CSERP1277	3517	1186.5	2252.77	-1.29879	0.889756	-1.45972	0.144367	0.999764	SERP_RS06315	SE1277	SERP1277
sense	NC_002976.3	RefSeq	gene	1322341	1323105	.	-	.	ID=gene1297;Name=SERP_RS06320;gbkey=Gene;gene_biotype=protein_coding;locus_tag=SERP_RS06320;old_locus_tag=SE1278%2CSERP1278	201	149	173.332	-0.162438	0.828033	-0.196173	0.844474	0.999764	SERP_RS06320	SE1278	SERP1278
sense	NC_002976.3	RefSeq	gene	1323145	1324368	.	-	.	ID=gene1298;Name=SERP_RS06325;gbkey=Gene;gene_biotype=protein_coding;locus_tag=SERP_RS06325;old_locus_tag=SE1279%2CSERP1279	60.9286	61.2857	61.2662	0.269445	0.909034	0.296407	0.766919	0.999764	SERP_RS06325	SE1279	SERP1279
sense	NC_002976.3	RefSeq	gene	1324368	1325516	.	-	.	ID=gene1299;Name=SERP_RS06330;gbkey=Gene;gene_biotype=protein_coding;locus_tag=SERP_RS06330;old_locus_tag=SE1280%2CSERP1280	52	41.5	46.7375	-0.0386774	0.940553	-0.041122	0.967199	0.999764	SERP_RS06330	SE1280	SERP1280
sense	NC_002976.3	RefSeq	gene	1325837	1327531	.	-	.	ID=gene1300;Name=SERP_RS06335;gbkey=Gene;gene_biotype=protein_coding;locus_tag=SERP_RS06335;old_locus_tag=SE1281%2CSERP1281	1958	1617.5	1779.9	-0.00572345	0.78407	-0.00729967	0.994176	0.999764	SERP_RS06335	SE1281	SERP1281
sense	NC_002976.3	RefSeq	gene	1327666	1328136	.	+	.	ID=gene1301;Name=SERP_RS06340;gbkey=Gene;gene_biotype=protein_coding;locus_tag=SERP_RS06340;old_locus_tag=SE1282%2CSERP1282	195	176	185.421	0.121546	0.824099	0.14749	0.882745	0.999764	SERP_RS06340	SE1282	SERP1282
sense	NC_002976.3	RefSeq	gene	1328209	1328325	.	-	.	ID=gene1302;Name=SERP_RS13420;gbkey=Gene;gene_biotype=protein_coding;locus_tag=SERP_RS13420;old_locus_tag=SE1283%2CSERP1283	24	30	27.3984	0.591372	1.05544	0.560308	0.575269	0.999764	SERP_RS13420	SE1283	SERP1283
sense	NC_002976.3	RefSeq	gene	1328357	1328959	.	+	.	ID=gene1303;Name=SERP_RS06345;gbkey=Gene;gene_biotype=protein_coding;locus_tag=SERP_RS06345;old_locus_tag=SE1284%2CSERP1284	838	511	662.153	-0.444181	0.806766	-0.55057	0.581928	0.999764	SERP_RS06345	SE1284	SERP1284
sense	NC_002976.3	RefSeq	gene	1329229	1329975	.	-	.	ID=gene1304;Name=SERP_RS06350;gbkey=Gene;gene_biotype=protein_coding;locus_tag=SERP_RS06350;old_locus_tag=SE1285%2CSERP1285	217	127	168.542	-0.503421	0.845182	-0.595636	0.551418	0.999764	SERP_RS06350	SE1285	SERP1285
sense	NC_002976.3	RefSeq	gene	1330053	1330493	.	+	.	ID=gene1305;Name=SERP_RS06355;gbkey=Gene;gene_biotype=protein_coding;locus_tag=SERP_RS06355;old_locus_tag=SE1286%2CSERP1286	122	36	75.3234	-1.49137	1.00245	-1.48772	0.136825	0.999764	SERP_RS06355	SE1286	SERP1286
sense	NC_002976.3	RefSeq	gene	1330620	1331783	.	+	.	ID=gene1306;Name=SERP_RS06360;gbkey=Gene;gene_biotype=protein_coding;locus_tag=SERP_RS06360;old_locus_tag=SE1287%2CSERP1287	63.5	41.5	52.2026	-0.338237	0.9323	-0.362799	0.716755	0.999764	SERP_RS06360	SE1287	SERP1287
sense	NC_002976.3	RefSeq	gene	1331773	1333368	.	+	.	ID=gene1307;Name=SERP_RS06365;gbkey=Gene;gene_biotype=protein_coding;locus_tag=SERP_RS06365;old_locus_tag=SE1288%2CSERP1288	219.5	139.5	177.045	-0.382631	0.835698	-0.457858	0.647054	0.999764	SERP_RS06365	SE1288	SERP1288
sense	NC_002976.3	RefSeq	gene	1333448	1334572	.	-	.	ID=gene1308;Name=SERP_RS06370;gbkey=Gene;gene_biotype=protein_coding;locus_tag=SERP_RS06370;old_locus_tag=SE1289%2CSERP1289	983	582	767.164	-0.486726	0.807992	-0.60239	0.546915	0.999764	SERP_RS06370	SE1289	SERP1289
sense	NC_002976.3	RefSeq	gene	1334668	1336140	.	-	.	ID=gene1309;Name=SERP_RS06375;gbkey=Gene;gene_biotype=protein_coding;locus_tag=SERP_RS06375;old_locus_tag=SE1290%2CSERP1290	166.5	175.75	172.214	0.353837	0.835048	0.423733	0.671761	0.999764	SERP_RS06375	SE1290	SERP1290
sense	NC_002976.3	RefSeq	gene	1336350	1336973	.	-	.	ID=gene1310;Name=SERP_RS06380;gbkey=Gene;gene_biotype=protein_coding;locus_tag=SERP_RS06380;old_locus_tag=SE1291%2CSERP1291	934	804	866.713	0.0532183	0.789173	0.0674356	0.946235	0.999764	SERP_RS06380	SE1291	SERP1291
sense	NC_002976.3	RefSeq	gene	1337253	1338491	.	+	.	ID=gene1311;Name=SERP_RS06385;gbkey=Gene;gene_biotype=protein_coding;locus_tag=SERP_RS06385;old_locus_tag=SE1292%2CSERP1292	1000.5	875	935.746	0.0768003	0.788708	0.0973749	0.922429	0.999764	SERP_RS06385	SE1292	SERP1292
sense	NC_002976.3	RefSeq	gene	1338682	1339947	.	-	.	ID=gene1312;Name=SERP_RS06390;gbkey=Gene;gene_biotype=protein_coding;locus_tag=SERP_RS06390;old_locus_tag=SE1293%2CSERP1293	241.392	155.267	194.843	-0.36732	0.830891	-0.442079	0.658432	0.999764	SERP_RS06390	SE1293	SERP1293
sense	NC_002976.3	RefSeq	gene	1340351	1341256	.	+	.	ID=gene1313;Name=SERP_RS06395;gbkey=Gene;gene_biotype=protein_coding;locus_tag=SERP_RS06395;old_locus_tag=SE1294%2CSERP1294	807	957.333	892.862	0.515395	0.808491	0.637478	0.523813	0.999764	SERP_RS06395	SE1294	SERP1294
sense	NC_002976.3	RefSeq	gene	1341346	1343013	.	-	.	ID=gene1314;Name=SERP_RS06400;gbkey=Gene;gene_biotype=protein_coding;locus_tag=SERP_RS06400;old_locus_tag=SE1295%2CSERP1295	2185.92	575.5	1311.74	-1.6547	0.941751	-1.75705	0.0789092	0.999764	SERP_RS06400	SE1295	SERP1295
sense	NC_002976.3	RefSeq	gene	1343433	1344422	.	-	.	ID=gene1315;Name=SERP_RS06405;gbkey=Gene;gene_biotype=protein_coding;locus_tag=SERP_RS06405;old_locus_tag=SE1296%2CSERP1296	1185.5	1463	1343.23	0.572271	0.809964	0.706539	0.479853	0.999764	SERP_RS06405	SE1296	SERP1296
sense	NC_002976.3	RefSeq	gene	1344678	1345769	.	-	.	ID=gene1316;Name=SERP_RS06410;gbkey=Gene;gene_biotype=protein_coding;locus_tag=SERP_RS06410;old_locus_tag=SE1297%2CSERP1297	545	454.7	497.973	0.00905553	0.795969	0.0113767	0.990923	0.999764	SERP_RS06410	SE1297	SERP1297
sense	NC_002976.3	RefSeq	gene	1346204	1347484	.	-	.	ID=gene1317;Name=SERP_RS06415;gbkey=Gene;gene_biotype=protein_coding;locus_tag=SERP_RS06415;old_locus_tag=SE1298%2CSERP1298	380.833	515.5	456.769	0.707025	0.832803	0.84897	0.395898	0.999764	SERP_RS06415	SE1298	SERP1298
sense	NC_002976.3	RefSeq	gene	1347505	1347996	.	-	.	ID=gene1318;Name=SERP_RS06420;gbkey=Gene;gene_biotype=protein_coding;locus_tag=SERP_RS06420;old_locus_tag=SE1299%2CSERP1299	9188	4729.5	6780.91	-0.688463	0.815583	-0.844136	0.398593	0.999764	SERP_RS06420	SE1299	SERP1299
sense	NC_002976.3	RefSeq	gene	1348071	1349384	.	-	.	ID=gene1319;Name=SERP_RS06425;gbkey=Gene;gene_biotype=protein_coding;locus_tag=SERP_RS06425;old_locus_tag=SE1300%2CSERP1300	605	472.667	535.18	-0.0856496	0.795403	-0.107681	0.914249	0.999764	SERP_RS06425	SE1300	SERP1300
sense	NC_002976.3	RefSeq	gene	1349405	1352914	.	-	.	ID=gene1320;Name=SERP_RS06430;gbkey=Gene;gene_biotype=protein_coding;locus_tag=SERP_RS06430;old_locus_tag=SE1301%2CSERP1301	332	513	432.807	0.89722	0.853184	1.05161	0.292976	0.999764	SERP_RS06430	SE1301	SERP1301
sense	NC_002976.3	RefSeq	gene	1352935	1353531	.	-	.	ID=gene1321;Name=SERP_RS06435;gbkey=Gene;gene_biotype=protein_coding;locus_tag=SERP_RS06435;old_locus_tag=SE1302%2CSERP1302	89.5	93.5	92.5885	0.33218	0.871519	0.381151	0.703091	0.999764	SERP_RS06435	SE1302	SERP1302
sense	NC_002976.3	RefSeq	gene	1353554	1354408	.	-	.	ID=gene1322;Name=SERP_RS06440;gbkey=Gene;gene_biotype=protein_coding;locus_tag=SERP_RS06440;old_locus_tag=SE1303%2CSERP1303	115.5	77.5	95.6464	-0.303134	0.868375	-0.349082	0.727028	0.999764	SERP_RS06440	SE1303	SERP1303
sense	NC_002976.3	RefSeq	gene	1354546	1354857	.	-	.	ID=gene1323;Name=SERP_RS06445;gbkey=Gene;gene_biotype=protein_coding;locus_tag=SERP_RS06445;old_locus_tag=SE1304%2CSERP1304	234	276.5	258.076	0.507604	0.829281	0.612102	0.54047	0.999764	SERP_RS06445	SE1304	SERP1304
sense	NC_002976.3	RefSeq	gene	1354863	1355948	.	-	.	ID=gene1324;Name=SERP_RS06450;gbkey=Gene;gene_biotype=protein_coding;locus_tag=SERP_RS06450;old_locus_tag=SE1305%2CSERP1305	375.5	353	365.015	0.178381	0.804248	0.221798	0.824471	0.999764	SERP_RS06450	SE1305	SERP1305
sense	NC_002976.3	RefSeq	gene	1356006	1356347	.	+	.	ID=gene1325;Name=SERP_RS06455;gbkey=Gene;gene_biotype=protein_coding;locus_tag=SERP_RS06455;old_locus_tag=SE1306%2CSERP1306	1673	1390	1524.95	0.00209308	0.784846	0.00266686	0.997872	0.999764	SERP_RS06455	SE1306	SERP1306
sense	NC_002976.3	RefSeq	gene	1356510	1357157	.	-	.	ID=gene1326;Name=SERP_RS06460;gbkey=Gene;gene_biotype=protein_coding;locus_tag=SERP_RS06460;old_locus_tag=SE1307%2CSERP1307	646.5	430.5	530.248	-0.317752	0.802714	-0.395847	0.692218	0.999764	SERP_RS06460	SE1307	SERP1307
sense	NC_002976.3	RefSeq	gene	1357171	1357962	.	-	.	ID=gene1327;Name=SERP_RS06465;gbkey=Gene;gene_biotype=protein_coding;locus_tag=SERP_RS06465;old_locus_tag=SE1308%2CSERP1308	449.5	188.5	308.141	-0.989746	0.870769	-1.13663	0.255691	0.999764	SERP_RS06465	SE1308	SERP1308
sense	NC_002976.3	RefSeq	gene	1358349	1359197	.	-	.	ID=gene1328;Name=SERP_RS06470;gbkey=Gene;gene_biotype=protein_coding;locus_tag=SERP_RS06470;old_locus_tag=SE1309%2CSERP1309	380	187.333	275.713	-0.753515	0.848391	-0.88817	0.37445	0.999764	SERP_RS06470	SE1309	SERP1309
sense	NC_002976.3	RefSeq	gene	1359201	1360610	.	-	.	ID=gene1329;Name=SERP_RS06475;gbkey=Gene;gene_biotype=protein_coding;locus_tag=SERP_RS06475;old_locus_tag=SE1310%2CSERP1310	925	693	801.682	-0.147152	0.791422	-0.185934	0.852496	0.999764	SERP_RS06475	SE1310	SERP1310
sense	NC_002976.3	RefSeq	gene	1360918	1361346	.	-	.	ID=gene1330;Name=SERP_RS06480;gbkey=Gene;gene_biotype=protein_coding;locus_tag=SERP_RS06480;old_locus_tag=SE1311%2CSERP1311	1135	872.5	995.581	-0.110847	0.788695	-0.140544	0.88823	0.999764	SERP_RS06480	SE1311	SERP1311
sense	NC_002976.3	RefSeq	gene	1361364	1362056	.	-	.	ID=gene1331;Name=SERP_RS06485;gbkey=Gene;gene_biotype=protein_coding;locus_tag=SERP_RS06485;old_locus_tag=SE1312%2CSERP1312	2015	838.5	1377.69	-0.996311	0.853137	-1.16782	0.242879	0.999764	SERP_RS06485	SE1312	SERP1312
sense	NC_002976.3	RefSeq	gene	1362053	1363714	.	-	.	ID=gene1332;Name=SERP_RS06490;gbkey=Gene;gene_biotype=protein_coding;locus_tag=SERP_RS06490;old_locus_tag=SE1313%2CSERP1313	412	351.5	380.861	0.0423762	0.801112	0.0528967	0.957814	0.999764	SERP_RS06490	SE1313	SERP1313
sense	NC_002976.3	RefSeq	gene	1363987	1365249	.	+	.	ID=gene1333;Name=SERP_RS06495;gbkey=Gene;gene_biotype=protein_coding;locus_tag=SERP_RS06495;old_locus_tag=SE1315%2CSERP1315	80.6667	38.3333	57.749	-0.822477	0.952435	-0.863551	0.387834	0.999764	SERP_RS06495	SE1315	SERP1315
sense	NC_002976.3	RefSeq	gene	1365621	1376699	.	-	.	ID=gene1334;Name=SERP_RS06500;gbkey=Gene;gene_biotype=protein_coding;locus_tag=SERP_RS06500;old_locus_tag=SE1316%2CSERP1316	241.311	263.211	254.128	0.395474	0.822755	0.480671	0.630751	0.999764	SERP_RS06500	SE1316	SERP1316
sense	NC_002976.3	RefSeq	gene	1377104	1377415	.	-	.	ID=gene1335;Name=SERP_RS06505;gbkey=Gene;gene_biotype=protein_coding;locus_tag=SERP_RS06505;old_locus_tag=SE1317%2CSERP1317	335.5	251	290.806	-0.151329	0.809303	-0.186986	0.851671	0.999764	SERP_RS06505	SE1317	SERP1317
sense	NC_002976.3	RefSeq	gene	1377441	1379885	.	-	.	ID=gene1336;Name=SERP_RS06510;gbkey=Gene;gene_biotype=protein_coding;locus_tag=SERP_RS06510;old_locus_tag=SE1318%2CSERP1318	281.5	250	265.664	0.0956779	0.810802	0.118004	0.906065	0.999764	SERP_RS06510	SE1318	SERP1318
sense	NC_002976.3	RefSeq	gene	1380147	1381361	.	-	.	ID=gene1337;Name=SERP_RS06515;gbkey=Gene;gene_biotype=protein_coding;locus_tag=SERP_RS06515;old_locus_tag=SE1319%2CSERP1319	217.75	325.25	277.688	0.845556	0.857098	0.986534	0.323871	0.999764	SERP_RS06515	SE1319	SERP1319
sense	NC_002976.3	RefSeq	gene	1381468	1382421	.	+	.	ID=gene1338;Name=SERP_RS06520;gbkey=Gene;gene_biotype=protein_coding;locus_tag=SERP_RS06520;old_locus_tag=SE1320%2CSERP1320	120.5	84.5	100.762	-0.245128	0.862259	-0.284286	0.776191	0.999764	SERP_RS06520	SE1320	SERP1320
sense	NC_002976.3	RefSeq	gene	1382418	1382981	.	+	.	ID=gene1339;Name=SERP_RS06525;gbkey=Gene;gene_biotype=protein_coding;locus_tag=SERP_RS06525;old_locus_tag=SE1321%2CSERP1321	116	136.167	127.485	0.498926	0.858618	0.58108	0.561186	0.999764	SERP_RS06525	SE1321	SERP1321
sense	NC_002976.3	RefSeq	gene	1383215	1383625	.	-	.	ID=gene1340;Name=SERP_RS06530;gbkey=Gene;gene_biotype=protein_coding;locus_tag=SERP_RS06530;old_locus_tag=SE1322%2CSERP1322	214	298	261.045	0.747146	0.848809	0.880229	0.378735	0.999764	SERP_RS06530	SE1322	SERP1322
sense	NC_002976.3	RefSeq	gene	1384106	1384933	.	-	.	ID=gene1341;Name=SERP_RS06535;gbkey=Gene;gene_biotype=protein_coding;locus_tag=SERP_RS06535;old_locus_tag=SE1323%2CSERP1323	2613	1925.5	2247.28	-0.170653	0.785387	-0.217286	0.827986	0.999764	SERP_RS06535	SE1323	SERP1323
sense	NC_002976.3	RefSeq	gene	1385177	1386178	.	+	.	ID=gene1342;Name=SERP_RS06540;gbkey=Gene;gene_biotype=protein_coding;locus_tag=SERP_RS06540;old_locus_tag=SE1324%2CSERP1324	215	2055	1225.99	3.52617	1.21037	2.9133	0.00357636	0.606704	SERP_RS06540	SE1324	SERP1324
sense	NC_002976.3	RefSeq	gene	1386436	1386897	.	-	.	ID=gene1343;Name=SERP_RS06545;gbkey=Gene;gene_biotype=protein_coding;locus_tag=SERP_RS06545;old_locus_tag=SE1325%2CSERP1325	286.5	124.5	198.32	-0.936229	0.877857	-1.06649	0.2862	0.999764	SERP_RS06545	SE1325	SERP1325
sense	NC_002976.3	RefSeq	gene	1386910	1388091	.	-	.	ID=gene1344;Name=SERP_RS06550;gbkey=Gene;gene_biotype=protein_coding;locus_tag=SERP_RS06550;old_locus_tag=SE1326%2CSERP1326	125	82.75	102.49	-0.3213	0.863921	-0.371909	0.709961	0.999764	SERP_RS06550	SE1326	SERP1326
sense	NC_002976.3	RefSeq	gene	1388104	1388736	.	-	.	ID=gene1345;Name=SERP_RS06555;gbkey=Gene;gene_biotype=protein_coding;locus_tag=SERP_RS06555;old_locus_tag=SE1327%2CSERP1327	25	33	29.5006	0.669982	1.04444	0.641475	0.521214	0.999764	SERP_RS06555	SE1327	SERP1327
sense	NC_002976.3	RefSeq	gene	1388743	1389786	.	-	.	ID=gene1346;Name=SERP_RS06560;gbkey=Gene;gene_biotype=protein_coding;locus_tag=SERP_RS06560;old_locus_tag=SE1328%2CSERP1328	101.5	79	89.8194	-0.0991997	0.867839	-0.114307	0.908995	0.999764	SERP_RS06560	SE1328	SERP1328
sense	NC_002976.3	RefSeq	gene	1390222	1391715	.	-	.	ID=gene1347;Name=SERP_RS06565;gbkey=Gene;gene_biotype=protein_coding;locus_tag=SERP_RS06565;old_locus_tag=SE1329%2CSERP1329	129	114	121.329	0.0911075	0.845731	0.107726	0.914213	0.999764	SERP_RS06565	SE1329	SERP1329
sense	NC_002976.3	RefSeq	gene	1392054	1392905	.	-	.	ID=gene1348;Name=SERP_RS06570;gbkey=Gene;gene_biotype=protein_coding;locus_tag=SERP_RS06570;old_locus_tag=SE1330%2CSERP1330	1910	696	1251.92	-1.18697	0.877466	-1.35272	0.176145	0.999764	SERP_RS06570	SE1330	SERP1330
sense	NC_002976.3	RefSeq	gene	1393283	1393498	.	-	.	ID=gene1349;Name=SERP_RS06575;gbkey=Gene;gene_biotype=protein_coding;locus_tag=SERP_RS06575;old_locus_tag=SE1331%2CSERP1331	687	550	614.793	-0.0514331	0.793057	-0.0648543	0.94829	0.999764	SERP_RS06575	SE1331	SERP1331
sense	NC_002976.3	RefSeq	gene	1393531	1393650	.	+	.	ID=gene1350;Name=SERP_RS13425;gbkey=Gene;gene_biotype=protein_coding;locus_tag=SERP_RS13425;old_locus_tag=SE1332%2CSERP1332	2	7.5	5.30237	2.26944	1.96136	1.15707	0.247243	0.999764	SERP_RS13425	SE1332	SERP1332
sense	NC_002976.3	RefSeq	gene	1393706	1394185	.	+	.	ID=gene1351;Name=SERP_RS06580;gbkey=Gene;gene_biotype=protein_coding;locus_tag=SERP_RS06580;old_locus_tag=SE1333%2CSERP1333	36	68.5	53.7232	1.18698	0.995981	1.19177	0.233351	0.999764	SERP_RS06580	SE1333	SERP1333
sense	NC_002976.3	RefSeq	gene	1394191	1394634	.	+	.	ID=gene1352;Name=SERP_RS06585;gbkey=Gene;gene_biotype=protein_coding;locus_tag=SERP_RS06585;old_locus_tag=SE1334%2CSERP1334	7	1	3.7369	-2.53789	2.37616	-1.06807	0.285491	0.999764	SERP_RS06585	SE1334	SERP1334
sense	NC_002976.3	RefSeq	gene	1394621	1395064	.	-	.	ID=gene1353;Name=SERP_RS06590;gbkey=Gene;gene_biotype=protein_coding;locus_tag=SERP_RS06590;old_locus_tag=SE1335%2CSERP1335	262	526	408.063	1.27494	0.900201	1.41628	0.156692	0.999764	SERP_RS06590	SE1335	SERP1335
sense	NC_002976.3	RefSeq	gene	1395204	1395917	.	-	.	ID=gene1354;Name=SERP_RS06595;gbkey=Gene;gene_biotype=protein_coding;locus_tag=SERP_RS06595;old_locus_tag=SE1336%2CSERP1336	1098.33	965	1029.78	0.0831682	0.787983	0.105546	0.915943	0.999764	SERP_RS06595	SE1336	SERP1336
sense	NC_002976.3	RefSeq	gene	1396194	1396502	.	+	.	ID=gene1355;Name=SERP_RS06600;gbkey=Gene;gene_biotype=protein_coding;locus_tag=SERP_RS06600;old_locus_tag=SE1337%2CSERP1337	427	223.5	317.428	-0.661292	0.836266	-0.790767	0.42908	0.999764	SERP_RS06600	SE1337	SERP1337
sense	NC_002976.3	RefSeq	gene	1396539	1396904	.	+	.	ID=gene1356;Name=SERP_RS06605;gbkey=Gene;gene_biotype=protein_coding;locus_tag=SERP_RS06605;old_locus_tag=SE1338%2CSERP1338	73.5	54.7	63.893	-0.158649	0.901917	-0.175902	0.860371	0.999764	SERP_RS06605	SE1338	SERP1338
sense	NC_002976.3	RefSeq	gene	1396901	1397254	.	+	.	ID=gene1357;Name=SERP_RS06610;gbkey=Gene;gene_biotype=protein_coding;locus_tag=SERP_RS06610;old_locus_tag=SE1339%2CSERP1339	100.5	67.5	82.8702	-0.286948	0.87967	-0.3262	0.744273	0.999764	SERP_RS06610	SE1339	SERP1339
sense	NC_002976.3	RefSeq	gene	1397733	1398272	.	+	.	ID=gene1358;Name=SERP_RS06615;end_range=1398272,.;gbkey=Gene;gene_biotype=pseudogene;locus_tag=SERP_RS06615;old_locus_tag=SE1340;partial=true;pseudo=true	5.99444	9.29394	7.673	0.854406	1.53731	0.555779	0.578362	0.999764	SERP_RS06615	SE1340	SE1340
sense	NC_002976.3	RefSeq	gene	1398493	1399155	.	-	.	ID=gene1359;Name=SERP_RS06620;gbkey=Gene;gene_biotype=protein_coding;locus_tag=SERP_RS06620;old_locus_tag=SE1341%2CSERP1341	0	0	0	NA	NA	NA	NA	NA	SERP_RS06620	SE1341	SERP1341
sense	NC_002976.3	RefSeq	gene	1399514	1399714	.	-	.	ID=gene1360;Name=SERP_RS12825;gbkey=Gene;gene_biotype=protein_coding;locus_tag=SERP_RS12825	0.333333	0.333333	0	NA	NA	NA	NA	NA	SERP_RS12825	-	-
sense	NC_002976.3	RefSeq	gene	1399689	1400420	.	+	.	ID=gene1361;Name=SERP_RS06625;gbkey=Gene;gene_biotype=protein_coding;locus_tag=SERP_RS06625;old_locus_tag=SE1343%2CSERP1343	0	0	0	NA	NA	NA	NA	NA	SERP_RS06625	SE1343	SERP1343
sense	NC_002976.3	RefSeq	gene	1400546	1401328	.	-	.	ID=gene1362;Name=SERP_RS06630;gbkey=Gene;gene_biotype=protein_coding;locus_tag=SERP_RS06630;old_locus_tag=SE1344%2CSERP1344	0	0	0	NA	NA	NA	NA	NA	SERP_RS06630	SE1344	SERP1344
sense	NC_002976.3	RefSeq	gene	1401479	1401856	.	-	.	ID=gene1363;Name=SERP_RS06635;gbkey=Gene;gene_biotype=protein_coding;locus_tag=SERP_RS06635;old_locus_tag=SE1345%2CSERP1345	0	0.333333	0	NA	NA	NA	NA	NA	SERP_RS06635	SE1345	SERP1345
sense	NC_002976.3	RefSeq	gene	1401863	1403755	.	-	.	ID=gene1364;Name=SERP_RS06640;gbkey=Gene;gene_biotype=protein_coding;locus_tag=SERP_RS06640;old_locus_tag=SE1346%2CSERP1346	0.45	0	0	NA	NA	NA	NA	NA	SERP_RS06640	SE1346	SERP1346
sense	NC_002976.3	RefSeq	gene	1403752	1404837	.	-	.	ID=gene1365;Name=SERP_RS06645;gbkey=Gene;gene_biotype=protein_coding;locus_tag=SERP_RS06645;old_locus_tag=SE1347%2CSERP1347	0	0	0	NA	NA	NA	NA	NA	SERP_RS06645	SE1347	SERP1347
sense	NC_002976.3	RefSeq	gene	1404967	1405623	.	+	.	ID=gene1366;Name=SERP_RS06650;gbkey=Gene;gene_biotype=pseudogene;locus_tag=SERP_RS06650;old_locus_tag=SE1348%2CSERP1348;partial=true;pseudo=true;start_range=.,1404967	580.046	642.332	616.565	0.415965	0.805751	0.516246	0.605683	0.999764	SERP_RS06650	SE1348	SERP1348
sense	NC_002976.3	RefSeq	gene	1406293	1407129	.	-	.	ID=gene1367;Name=SERP_RS06660;gbkey=Gene;gene_biotype=protein_coding;locus_tag=SERP_RS06660;old_locus_tag=SE1350%2CSERP1350	401	439	423.609	0.400064	0.810647	0.493511	0.621651	0.999764	SERP_RS06660	SE1350	SERP1350
sense	NC_002976.3	RefSeq	gene	1407309	1408217	.	-	.	ID=gene1368;Name=SERP_RS06665;gbkey=Gene;gene_biotype=protein_coding;locus_tag=SERP_RS06665;old_locus_tag=SE1351%2CSERP1351	1306.14	837	1054.25	-0.372409	0.797963	-0.4667	0.640714	0.999764	SERP_RS06665	SE1351	SERP1351
sense	NC_002976.3	RefSeq	gene	1408320	1409519	.	-	.	ID=gene1369;Name=SERP_RS06670;gbkey=Gene;gene_biotype=protein_coding;locus_tag=SERP_RS06670;old_locus_tag=SE1352%2CSERP1352	206.367	107	152.554	-0.675588	0.863145	-0.782705	0.433801	0.999764	SERP_RS06670	SE1352	SERP1352
sense	NC_002976.3	RefSeq	gene	1409889	1411481	.	+	.	ID=gene1370;Name=SERP_RS06675;gbkey=Gene;gene_biotype=protein_coding;locus_tag=SERP_RS06675;old_locus_tag=SE1353%2CSERP1353	147	1492	885.966	3.6128	1.22435	2.9508	0.00316954	0.606704	SERP_RS06675	SE1353	SERP1353
sense	NC_002976.3	RefSeq	gene	1411712	1412497	.	-	.	ID=gene1371;Name=SERP_RS06680;gbkey=Gene;gene_biotype=protein_coding;locus_tag=SERP_RS06680;old_locus_tag=SE1354%2CSERP1354	49	57.5	54.1543	0.512716	0.935009	0.548354	0.583449	0.999764	SERP_RS06680	SE1354	SERP1354
sense	NC_002976.3	RefSeq	gene	1412484	1412960	.	-	.	ID=gene1372;Name=SERP_RS06685;gbkey=Gene;gene_biotype=protein_coding;locus_tag=SERP_RS06685;old_locus_tag=SE1355%2CSERP1355	30	27.5	29.033	0.169909	1.02692	0.165456	0.868585	0.999764	SERP_RS06685	SE1355	SERP1355
sense	NC_002976.3	RefSeq	gene	1413019	1413270	.	+	.	ID=gene1373;Name=SERP_RS06690;gbkey=Gene;gene_biotype=protein_coding;locus_tag=SERP_RS06690;old_locus_tag=SE1356%2CSERP1356	670	701	689.941	0.334698	0.79992	0.418415	0.675644	0.999764	SERP_RS06690	SE1356	SERP1356
sense	NC_002976.3	RefSeq	gene	1413267	1414268	.	-	.	ID=gene1374;Name=SERP_RS06695;gbkey=Gene;gene_biotype=protein_coding;locus_tag=SERP_RS06695;old_locus_tag=SE1357%2CSERP1357	61.5	69.5	66.662	0.444531	0.907178	0.490015	0.624123	0.999764	SERP_RS06695	SE1357	SERP1357
sense	NC_002976.3	RefSeq	gene	1414258	1415682	.	-	.	ID=gene1375;Name=SERP_RS06700;gbkey=Gene;gene_biotype=protein_coding;locus_tag=SERP_RS06700;old_locus_tag=SE1358%2CSERP1358	104.667	148.5	129.063	0.764652	0.878935	0.869975	0.384314	0.999764	SERP_RS06700	SE1358	SERP1358
sense	NC_002976.3	RefSeq	gene	1416692	1416838	.	+	.	ID=gene1376;Name=SERP_RS13430;gbkey=Gene;gene_biotype=protein_coding;locus_tag=SERP_RS13430;old_locus_tag=SE1359%2CSERP1359	2	2	2.00873	0.269444	2.62275	0.102733	0.918175	0.999764	SERP_RS13430	SE1359	SERP1359
sense	NC_002976.3	RefSeq	gene	1416933	1417598	.	+	.	ID=gene1377;Name=SERP_RS06705;gbkey=Gene;gene_biotype=protein_coding;locus_tag=SERP_RS06705;old_locus_tag=SE1360%2CSERP1360	34	36	35.2462	0.351907	0.993119	0.354345	0.72308	0.999764	SERP_RS06705	SE1360	SERP1360
sense	NC_002976.3	RefSeq	gene	1417760	1418047	.	+	.	ID=gene1378;Name=SERP_RS06710;gbkey=Gene;gene_biotype=protein_coding;locus_tag=SERP_RS06710;old_locus_tag=SE1361%2CSERP1361	10	5	7.29893	-0.730552	1.56631	-0.466416	0.640918	0.999764	SERP_RS06710	SE1361	SERP1361
sense	NC_002976.3	RefSeq	gene	1418167	1418280	.	+	.	ID=gene1379;Name=SERP_RS12835;gbkey=Gene;gene_biotype=pseudogene;locus_tag=SERP_RS12835;pseudo=true	0	1	0.54894	2.71204	4.88777	0.554862	0.578989	0.999764	SERP_RS12835	-	-
sense	NC_002976.3	RefSeq	gene	1418337	1418492	.	+	.	ID=gene1380;Name=SERP_RS13435;gbkey=Gene;gene_biotype=protein_coding;locus_tag=SERP_RS13435	1	5	3.20012	2.59135	2.48277	1.04373	0.296609	0.999764	SERP_RS13435	-	-
sense	NC_002976.3	RefSeq	gene	1418574	1419308	.	+	.	ID=gene1381;Name=SERP_RS06715;gbkey=Gene;gene_biotype=protein_coding;locus_tag=SERP_RS06715;old_locus_tag=SE1362%2CSERP1362	109.972	1166.44	690.161	3.67543	1.23518	2.97563	0.00292388	0.606704	SERP_RS06715	SE1362	SERP1362
sense	NC_002976.3	RefSeq	gene	1419688	1419900	.	-	.	ID=gene1382;Name=SERP_RS06720;gbkey=Gene;gene_biotype=protein_coding;locus_tag=SERP_RS06720	4	1.5	2.91957	-0.73055	2.26186	-0.322987	0.746705	0.999764	SERP_RS06720	-	-
sense	NC_002976.3	RefSeq	gene	1419928	1420008	.	-	.	ID=gene1383;Name=SERP_RS13440;gbkey=Gene;gene_biotype=protein_coding;locus_tag=SERP_RS13440	3	6.5	4.65991	1.26944	1.89671	0.669284	0.503314	0.999764	SERP_RS13440	-	-
sense	NC_002976.3	RefSeq	gene	1420059	1420553	.	+	.	ID=gene1384;Name=SERP_RS06725;gbkey=Gene;gene_biotype=protein_coding;locus_tag=SERP_RS06725	14	4	8.57168	-1.5379	1.56557	-0.982332	0.325936	0.999764	SERP_RS06725	-	-
sense	NC_002976.3	RefSeq	gene	1420778	1420866	.	-	.	ID=gene1385;Name=SERP_RS06730;gbkey=Gene;gene_biotype=tRNA;locus_tag=SERP_RS06730;old_locus_tag=SERP_tRNA-Ser-3	261.833	741	526.086	1.76935	0.965633	1.83232	0.0669033	0.999764	SERP_RS06730	SERP_tRNA-Ser-3	SERP_tRNA-Ser-3
sense	NC_002976.3	RefSeq	gene	1420920	1420991	.	-	.	ID=gene1386;Name=SERP_RS06735;gbkey=Gene;gene_biotype=tRNA;locus_tag=SERP_RS06735;old_locus_tag=SERP_tRNA-Glu-1	53.75	62.3333	58.6271	0.468753	0.922842	0.507945	0.611492	0.999764	SERP_RS06735	SERP_tRNA-Glu-1	SERP_tRNA-Glu-1
sense	NC_002976.3	RefSeq	gene	1420993	1421067	.	-	.	ID=gene1387;Name=SERP_RS06740;gbkey=Gene;gene_biotype=tRNA;locus_tag=SERP_RS06740;old_locus_tag=SERP_tRNA-Asn-2	145.667	487.833	334.375	2.01036	1.00791	1.99458	0.0460889	0.999764	SERP_RS06740	SERP_tRNA-Asn-2	SERP_tRNA-Asn-2
sense	NC_002976.3	RefSeq	gene	1421077	1421150	.	-	.	ID=gene1388;Name=SERP_RS06745;gbkey=Gene;gene_biotype=tRNA;locus_tag=SERP_RS06745;old_locus_tag=SERP_tRNA-Gly-2	379.083	1251.5	859.879	1.99341	0.993733	2.00598	0.0448583	0.999764	SERP_RS06745	SERP_tRNA-Gly-2	SERP_tRNA-Gly-2
sense	NC_002976.3	RefSeq	gene	1421168	1421243	.	-	.	ID=gene1389;Name=SERP_RS06750;gbkey=Gene;gene_biotype=tRNA;locus_tag=SERP_RS06750;old_locus_tag=SERP_tRNA-His-1	456.25	429.5	443.717	0.184748	0.800505	0.230789	0.817479	0.999764	SERP_RS06750	SERP_tRNA-His-1	SERP_tRNA-His-1
sense	NC_002976.3	RefSeq	gene	1421257	1421329	.	-	.	ID=gene1390;Name=SERP_RS06755;gbkey=Gene;gene_biotype=tRNA;locus_tag=SERP_RS06755;old_locus_tag=SERP_tRNA-Phe-1	137.125	206.033	175.475	0.857913	0.873515	0.982139	0.326032	0.999764	SERP_RS06755	SERP_tRNA-Phe-1	SERP_tRNA-Phe-1
sense	NC_002976.3	RefSeq	gene	1421340	1421415	.	-	.	ID=gene1391;Name=SERP_RS06760;gbkey=Gene;gene_biotype=tRNA;locus_tag=SERP_RS06760;old_locus_tag=SERP_tRNA-Asp-1	1419.33	1968.17	1726.56	0.741301	0.823992	0.899646	0.368308	0.999764	SERP_RS06760	SERP_tRNA-Asp-1	SERP_tRNA-Asp-1
sense	NC_002976.3	RefSeq	gene	1421430	1421503	.	-	.	ID=gene1392;Name=SERP_RS06765;gbkey=Gene;gene_biotype=tRNA;locus_tag=SERP_RS06765;old_locus_tag=SERP_tRNA-Met-1	1165.25	1449	1325.98	0.584173	0.811012	0.720301	0.471339	0.999764	SERP_RS06765	SERP_tRNA-Met-1	SERP_tRNA-Met-1
sense	NC_002976.3	RefSeq	gene	1421818	1422372	.	-	.	ID=gene1393;Name=SERP_RS06770;gbkey=Gene;gene_biotype=protein_coding;locus_tag=SERP_RS06770;old_locus_tag=SE1365%2CSERP1365	719.333	381	536.595	-0.646755	0.825098	-0.783853	0.433127	0.999764	SERP_RS06770	SE1365	SERP1365
sense	NC_002976.3	RefSeq	gene	1422508	1423956	.	-	.	ID=gene1394;Name=SERP_RS06775;gbkey=Gene;gene_biotype=protein_coding;locus_tag=SERP_RS06775;old_locus_tag=SE1366%2CSERP1366	114	103	108.459	0.123055	0.85361	0.144159	0.885375	0.999764	SERP_RS06775	SE1366	SERP1366
sense	NC_002976.3	RefSeq	gene	1424049	1424972	.	-	.	ID=gene1395;Name=SERP_RS06780;gbkey=Gene;gene_biotype=protein_coding;locus_tag=SERP_RS06780;old_locus_tag=SE1367%2CSERP1367	291	190.5	236.827	-0.345574	0.822671	-0.420064	0.674439	0.999764	SERP_RS06780	SE1367	SERP1367
sense	NC_002976.3	RefSeq	gene	1425049	1426128	.	-	.	ID=gene1396;Name=SERP_RS06785;gbkey=Gene;gene_biotype=protein_coding;locus_tag=SERP_RS06785;old_locus_tag=SE1368%2CSERP1368	290	180.5	230.882	-0.418611	0.827448	-0.505906	0.612923	0.999764	SERP_RS06785	SE1368	SERP1368
sense	NC_002976.3	RefSeq	gene	1426403	1426906	.	+	.	ID=gene1397;Name=SERP_RS06790;gbkey=Gene;gene_biotype=protein_coding;locus_tag=SERP_RS06790;old_locus_tag=SE1369%2CSERP1369	1481	699	1058.19	-0.813761	0.834391	-0.975275	0.329424	0.999764	SERP_RS06790	SE1369	SERP1369
sense	NC_002976.3	RefSeq	gene	1427468	1428085	.	-	.	ID=gene1398;Name=SERP_RS06795;gbkey=Gene;gene_biotype=protein_coding;locus_tag=SERP_RS06795;old_locus_tag=SE1370%2CSERP1370	191.393	121.5	153.956	-0.377246	0.84194	-0.448068	0.654104	0.999764	SERP_RS06795	SE1370	SERP1370
sense	NC_002976.3	RefSeq	gene	1428144	1429367	.	-	.	ID=gene1399;Name=SERP_RS06800;gbkey=Gene;gene_biotype=protein_coding;locus_tag=SERP_RS06800;old_locus_tag=SE1371%2CSERP1371	195.5	206.5	202.345	0.341235	0.827771	0.412234	0.680168	0.999764	SERP_RS06800	SE1371	SERP1371
sense	NC_002976.3	RefSeq	gene	1429360	1430100	.	-	.	ID=gene1400;Name=SERP_RS06805;gbkey=Gene;gene_biotype=protein_coding;locus_tag=SERP_RS06805;old_locus_tag=SE1372%2CSERP1372	239.643	195.333	216.345	-0.0301153	0.817086	-0.036857	0.970599	0.999764	SERP_RS06805	SE1372	SERP1372
sense	NC_002976.3	RefSeq	gene	1430230	1430655	.	+	.	ID=gene1401;Name=SERP_RS06810;gbkey=Gene;gene_biotype=protein_coding;locus_tag=SERP_RS06810;old_locus_tag=SE1373%2CSERP1373	1211.5	729.5	952.699	-0.461975	0.804261	-0.57441	0.565691	0.999764	SERP_RS06810	SE1373	SERP1373
sense	NC_002976.3	RefSeq	gene	1430732	1431103	.	+	.	ID=gene1402;Name=SERP_RS06815;gbkey=Gene;gene_biotype=protein_coding;locus_tag=SERP_RS06815;old_locus_tag=SE1374%2CSERP1374	3180	1938.5	2512.09	-0.445012	0.797893	-0.557734	0.577026	0.999764	SERP_RS06815	SE1374	SERP1374
sense	NC_002976.3	RefSeq	gene	1431269	1431829	.	+	.	ID=gene1403;Name=SERP_RS06820;gbkey=Gene;gene_biotype=protein_coding;locus_tag=SERP_RS06820;old_locus_tag=SE1375%2CSERP1375	473	526	504.158	0.422668	0.809018	0.522445	0.60136	0.999764	SERP_RS06820	SE1375	SERP1375
sense	NC_002976.3	RefSeq	gene	1432032	1433009	.	+	.	ID=gene1404;Name=SERP_RS06825;gbkey=Gene;gene_biotype=protein_coding;locus_tag=SERP_RS06825;old_locus_tag=SE1376%2CSERP1376	986	1593	1323.51	0.961532	0.84913	1.13237	0.257478	0.999764	SERP_RS06825	SE1376	SERP1376
sense	NC_002976.3	RefSeq	gene	1433159	1433263	.	-	.	ID=gene1405;Name=SERP_RS13445;gbkey=Gene;gene_biotype=protein_coding;locus_tag=SERP_RS13445;old_locus_tag=SE1377%2CSERP1377	325	784	578.382	1.53986	0.931741	1.65267	0.0983985	0.999764	SERP_RS13445	SE1377	SERP1377
sense	NC_002976.3	RefSeq	gene	1433435	1434376	.	-	.	ID=gene1406;Name=SERP_RS06830;gbkey=Gene;gene_biotype=protein_coding;locus_tag=SERP_RS06830;old_locus_tag=SE1378%2CSERP1378	1043.5	700.5	859.72	-0.307249	0.796369	-0.385813	0.699635	0.999764	SERP_RS06830	SE1378	SERP1378
sense	NC_002976.3	RefSeq	gene	1434373	1437312	.	-	.	ID=gene1407;Name=SERP_RS06835;gbkey=Gene;gene_biotype=protein_coding;locus_tag=SERP_RS06835;old_locus_tag=SE1379%2CSERP1379	617	601.5	611.458	0.233938	0.797051	0.293505	0.769136	0.999764	SERP_RS06835	SE1379	SERP1379
sense	NC_002976.3	RefSeq	gene	1437302	1438498	.	-	.	ID=gene1408;Name=SERP_RS06840;gbkey=Gene;gene_biotype=protein_coding;locus_tag=SERP_RS06840;old_locus_tag=SE1380%2CSERP1380	321.5	233.333	274.549	-0.197286	0.812129	-0.242924	0.808064	0.999764	SERP_RS06840	SE1380	SERP1380
sense	NC_002976.3	RefSeq	gene	1438769	1439113	.	-	.	ID=gene1409;Name=SERP_RS06845;gbkey=Gene;gene_biotype=protein_coding;locus_tag=SERP_RS06845;old_locus_tag=SE1381%2CSERP1381	20155	10443	14911.6	-0.679154	0.814081	-0.834259	0.404135	0.999764	SERP_RS06845	SE1381	SERP1381
sense	NC_002976.3	RefSeq	gene	1439186	1440316	.	-	.	ID=gene1410;Name=SERP_RS06850;gbkey=Gene;gene_biotype=protein_coding;locus_tag=SERP_RS06850;old_locus_tag=SE1382%2CSERP1382	49	25	36.0392	-0.701408	1.01119	-0.693644	0.487905	0.999764	SERP_RS06850	SE1382	SERP1382
sense	NC_002976.3	RefSeq	gene	1440498	1440962	.	-	.	ID=gene1411;Name=SERP_RS06855;gbkey=Gene;gene_biotype=protein_coding;locus_tag=SERP_RS06855;old_locus_tag=SE1383%2CSERP1383	173	96.2	131.486	-0.58022	0.863274	-0.672116	0.50151	0.999764	SERP_RS06855	SE1383	SERP1383
sense	NC_002976.3	RefSeq	gene	1441233	1441856	.	-	.	ID=gene1412;Name=SERP_RS06860;gbkey=Gene;gene_biotype=protein_coding;locus_tag=SERP_RS06860;old_locus_tag=SE1384%2CSERP1384	39	30	34.2297	-0.109067	0.993393	-0.109792	0.912574	0.999764	SERP_RS06860	SE1384	SERP1384
sense	NC_002976.3	RefSeq	gene	1441849	1442982	.	-	.	ID=gene1413;Name=SERP_RS06865;gbkey=Gene;gene_biotype=protein_coding;locus_tag=SERP_RS06865;old_locus_tag=SE1385%2CSERP1385	119	104.5	111.285	0.0750667	0.85123	0.0881862	0.929729	0.999764	SERP_RS06865	SE1385	SERP1385
sense	NC_002976.3	RefSeq	gene	1443141	1443965	.	+	.	ID=gene1414;Name=SERP_RS06870;gbkey=Gene;gene_biotype=protein_coding;locus_tag=SERP_RS06870;old_locus_tag=SE1386%2CSERP1386	1051	748	889.257	-0.221207	0.792516	-0.27912	0.780153	0.999764	SERP_RS06870	SE1386	SERP1386
sense	NC_002976.3	RefSeq	gene	1444326	1445711	.	-	.	ID=gene1415;Name=SERP_RS06875;gbkey=Gene;gene_biotype=protein_coding;locus_tag=SERP_RS06875;old_locus_tag=SE1387%2CSERP1387	1028	1316	1190.58	0.625764	0.815198	0.767623	0.442711	0.999764	SERP_RS06875	SE1387	SERP1387
sense	NC_002976.3	RefSeq	gene	1445896	1446300	.	-	.	ID=gene1416;Name=SERP_RS06880;gbkey=Gene;gene_biotype=protein_coding;locus_tag=SERP_RS06880;old_locus_tag=SE1388%2CSERP1388	1148	1034	1090.43	0.118559	0.788089	0.150438	0.880419	0.999764	SERP_RS06880	SE1388	SERP1388
sense	NC_002976.3	RefSeq	gene	1446456	1446635	.	-	.	ID=gene1417;Name=SERP_RS06885;gbkey=Gene;gene_biotype=protein_coding;locus_tag=SERP_RS06885;old_locus_tag=SE1389%2CSERP1389	439	487	467.265	0.419146	0.810038	0.51744	0.604849	0.999764	SERP_RS06885	SE1389	SERP1389
sense	NC_002976.3	RefSeq	gene	1446659	1447258	.	-	.	ID=gene1418;Name=SERP_RS06890;gbkey=Gene;gene_biotype=protein_coding;locus_tag=SERP_RS06890;old_locus_tag=SE1390%2CSERP1390	2540	1142	1783.66	-0.883819	0.839046	-1.05336	0.292175	0.999764	SERP_RS06890	SE1390	SERP1390
sense	NC_002976.3	RefSeq	gene	1447416	1447886	.	-	.	ID=gene1419;Name=SERP_RS06895;gbkey=Gene;gene_biotype=protein_coding;locus_tag=SERP_RS06895;old_locus_tag=SE1391%2CSERP1391	75.5	26	48.8846	-1.27804	1.02183	-1.25074	0.21103	0.999764	SERP_RS06895	SE1391	SERP1391
sense	NC_002976.3	RefSeq	gene	1447883	1449025	.	-	.	ID=gene1420;Name=SERP_RS06900;gbkey=Gene;gene_biotype=protein_coding;locus_tag=SERP_RS06900;old_locus_tag=SE1392%2CSERP1392	172.5	106	136.52	-0.428899	0.851073	-0.503951	0.614296	0.999764	SERP_RS06900	SE1392	SERP1392
sense	NC_002976.3	RefSeq	gene	1449875	1450603	.	-	.	ID=gene1421;Name=glnQ;gbkey=Gene;gene=glnQ;gene_biotype=protein_coding;locus_tag=SERP_RS06910;old_locus_tag=SE1394%2CSERP1394	34	36.5	35.2462	0.351907	0.993119	0.354345	0.72308	0.999764	SERP_RS06910	SE1394	SERP1394
sense	NC_002976.3	RefSeq	gene	1450590	1452047	.	-	.	ID=gene1422;Name=SERP_RS06915;gbkey=Gene;gene_biotype=protein_coding;locus_tag=SERP_RS06915;old_locus_tag=SE1395%2CSERP1395	34.5	44.5	39.6378	0.641413	0.988017	0.649192	0.516214	0.999764	SERP_RS06915	SE1395	SERP1395
sense	NC_002976.3	RefSeq	gene	1452286	1453344	.	-	.	ID=gene1423;Name=SERP_RS06920;gbkey=Gene;gene_biotype=protein_coding;locus_tag=SERP_RS06920;old_locus_tag=SE1396%2CSERP1396	1148	642.25	875.245	-0.569031	0.812923	-0.699982	0.483939	0.999764	SERP_RS06920	SE1396	SERP1396
sense	NC_002976.3	RefSeq	gene	1453570	1454418	.	-	.	ID=gene1424;Name=SERP_RS06925;gbkey=Gene;gene_biotype=protein_coding;locus_tag=SERP_RS06925;old_locus_tag=SE1397%2CSERP1397	92	392	257.084	2.36059	1.06528	2.21593	0.026696	0.999764	SERP_RS06925	SE1397	SERP1397
sense	NC_002976.3	RefSeq	gene	1454736	1454819	.	-	.	ID=gene1425;Name=SERP_RS06930;gbkey=Gene;gene_biotype=tRNA;locus_tag=SERP_RS06930;old_locus_tag=SERP_tRNA-Leu-2	259	276	269.462	0.361161	0.819173	0.440885	0.659296	0.999764	SERP_RS06930	SERP_tRNA-Leu-2	SERP_tRNA-Leu-2
sense	NC_002976.3	RefSeq	gene	1454946	1455020	.	-	.	ID=gene1426;Name=SERP_RS06935;gbkey=Gene;gene_biotype=tRNA;locus_tag=SERP_RS06935;old_locus_tag=SERP_tRNA-Gly-3	1126.42	2244.67	1745.18	1.26495	0.886025	1.42767	0.153386	0.999764	SERP_RS06935	SERP_tRNA-Gly-3	SERP_tRNA-Gly-3
sense	NC_002976.3	RefSeq	gene	1455119	1455192	.	-	.	ID=gene1427;Name=SERP_RS06940;gbkey=Gene;gene_biotype=tRNA;locus_tag=SERP_RS06940;old_locus_tag=SERP_tRNA-Cys-1	780.333	344.333	544.065	-0.911619	0.851419	-1.07071	0.284302	0.999764	SERP_RS06940	SERP_tRNA-Cys-1	SERP_tRNA-Cys-1
sense	NC_002976.3	RefSeq	gene	1455198	1455269	.	-	.	ID=gene1428;Name=SERP_RS06945;gbkey=Gene;gene_biotype=tRNA;locus_tag=SERP_RS06945;old_locus_tag=SERP_tRNA-Gln-1	84.1667	58.3333	70.0941	-0.264891	0.894906	-0.295999	0.767231	0.999764	SERP_RS06945	SERP_tRNA-Gln-1	SERP_tRNA-Gln-1
sense	NC_002976.3	RefSeq	gene	1455281	1455353	.	-	.	ID=gene1429;Name=SERP_RS06950;gbkey=Gene;gene_biotype=tRNA;locus_tag=SERP_RS06950;old_locus_tag=SERP_tRNA-His-2	92.4167	60.6667	75.3843	-0.323379	0.889884	-0.363395	0.71631	0.999764	SERP_RS06950	SERP_tRNA-His-2	SERP_tRNA-His-2
sense	NC_002976.3	RefSeq	gene	1455356	1455429	.	-	.	ID=gene1430;Name=SERP_RS06955;gbkey=Gene;gene_biotype=tRNA;locus_tag=SERP_RS06955;old_locus_tag=SERP_tRNA-Trp-1	844.833	1850.33	1400.37	1.39995	0.905365	1.54628	0.122037	0.999764	SERP_RS06955	SERP_tRNA-Trp-1	SERP_tRNA-Trp-1
sense	NC_002976.3	RefSeq	gene	1455438	1455521	.	-	.	ID=gene1431;Name=SERP_RS06960;gbkey=Gene;gene_biotype=tRNA;locus_tag=SERP_RS06960;old_locus_tag=SERP_tRNA-Tyr-1	293.333	465.333	388.696	0.935775	0.859087	1.08927	0.276036	0.999764	SERP_RS06960	SERP_tRNA-Tyr-1	SERP_tRNA-Tyr-1
sense	NC_002976.3	RefSeq	gene	1455526	1455601	.	-	.	ID=gene1432;Name=SERP_RS06965;gbkey=Gene;gene_biotype=tRNA;locus_tag=SERP_RS06965;old_locus_tag=SERP_tRNA-Thr-2	164	188.333	177.89	0.466481	0.839876	0.555417	0.578609	0.999764	SERP_RS06965	SERP_tRNA-Thr-2	SERP_tRNA-Thr-2
sense	NC_002976.3	RefSeq	gene	1455610	1455682	.	-	.	ID=gene1433;Name=SERP_RS06970;gbkey=Gene;gene_biotype=tRNA;locus_tag=SERP_RS06970;old_locus_tag=SERP_tRNA-Phe-2	87.125	138.533	115.924	0.945442	0.902993	1.04701	0.295095	0.999764	SERP_RS06970	SERP_tRNA-Phe-2	SERP_tRNA-Phe-2
sense	NC_002976.3	RefSeq	gene	1455787	1455860	.	-	.	ID=gene1434;Name=SERP_RS06975;gbkey=Gene;gene_biotype=tRNA;locus_tag=SERP_RS06975;old_locus_tag=SERP_tRNA-Met-2	444.25	917	705.586	1.31581	0.898606	1.46428	0.143119	0.999764	SERP_RS06975	SERP_tRNA-Met-2	SERP_tRNA-Met-2
sense	NC_002976.3	RefSeq	gene	1455872	1455964	.	-	.	ID=gene1435;Name=SERP_RS06980;gbkey=Gene;gene_biotype=tRNA;locus_tag=SERP_RS06980;old_locus_tag=SERP_tRNA-Ser-4	768.417	1218	1018.37	0.934781	0.847678	1.10276	0.270133	0.999764	SERP_RS06980	SERP_tRNA-Ser-4	SERP_tRNA-Ser-4
sense	NC_002976.3	RefSeq	gene	1456002	1456077	.	-	.	ID=gene1436;Name=SERP_RS06985;gbkey=Gene;gene_biotype=tRNA;locus_tag=SERP_RS06985;old_locus_tag=SERP_tRNA-Asp-2	492.333	1139.67	849.86	1.48175	0.919877	1.61081	0.107221	0.999764	SERP_RS06985	SERP_tRNA-Asp-2	SERP_tRNA-Asp-2
sense	NC_002976.3	RefSeq	gene	1456085	1456174	.	-	.	ID=gene1437;Name=SERP_RS06990;gbkey=Gene;gene_biotype=tRNA;locus_tag=SERP_RS06990;old_locus_tag=SERP_tRNA-Ser-5	319.417	193.167	251.225	-0.45551	0.826979	-0.550812	0.581762	0.999764	SERP_RS06990	SERP_tRNA-Ser-5	SERP_tRNA-Ser-5
sense	NC_002976.3	RefSeq	gene	1456184	1456257	.	-	.	ID=gene1438;Name=SERP_RS06995;gbkey=Gene;gene_biotype=tRNA;locus_tag=SERP_RS06995;old_locus_tag=SERP_tRNA-Met-3	150.125	117.5	133.088	-0.0767307	0.840099	-0.0913354	0.927226	0.999764	SERP_RS06995	SERP_tRNA-Met-3	SERP_tRNA-Met-3
sense	NC_002976.3	RefSeq	gene	1456282	1456358	.	-	.	ID=gene1439;Name=SERP_RS07000;gbkey=Gene;gene_biotype=tRNA;locus_tag=SERP_RS07000;old_locus_tag=SERP_tRNA-Met-4	223.5	494	373.191	1.41046	0.919985	1.53313	0.125244	0.999764	SERP_RS07000	SERP_tRNA-Met-4	SERP_tRNA-Met-4
sense	NC_002976.3	RefSeq	gene	1456383	1456458	.	-	.	ID=gene1440;Name=SERP_RS07005;gbkey=Gene;gene_biotype=tRNA;locus_tag=SERP_RS07005;old_locus_tag=SERP_tRNA-Ala-2	216.533	373.533	304.13	1.05479	0.878208	1.20107	0.229725	0.999764	SERP_RS07005	SERP_tRNA-Ala-2	SERP_tRNA-Ala-2
sense	NC_002976.3	RefSeq	gene	1456475	1456548	.	-	.	ID=gene1441;Name=SERP_RS07010;gbkey=Gene;gene_biotype=tRNA;locus_tag=SERP_RS07010;old_locus_tag=SERP_tRNA-Pro-2	72	91.5	83.293	0.623081	0.897403	0.694316	0.487484	0.999764	SERP_RS07010	SERP_tRNA-Pro-2	SERP_tRNA-Pro-2
sense	NC_002976.3	RefSeq	gene	1456558	1456631	.	-	.	ID=gene1442;Name=SERP_RS07015;gbkey=Gene;gene_biotype=tRNA;locus_tag=SERP_RS07015;old_locus_tag=SERP_tRNA-Arg-4	38.5	68	54.634	1.10898	0.985251	1.12558	0.260343	0.999764	SERP_RS07015	SERP_tRNA-Arg-4	SERP_tRNA-Arg-4
sense	NC_002976.3	RefSeq	gene	1456644	1456732	.	-	.	ID=gene1443;Name=SERP_RS07020;gbkey=Gene;gene_biotype=tRNA;locus_tag=SERP_RS07020;old_locus_tag=SERP_tRNA-Leu-3	143.333	245.833	200.165	1.05209	0.889823	1.18236	0.237065	0.999764	SERP_RS07020	SERP_tRNA-Leu-3	SERP_tRNA-Leu-3
sense	NC_002976.3	RefSeq	gene	1456744	1456818	.	-	.	ID=gene1444;Name=SERP_RS07025;gbkey=Gene;gene_biotype=tRNA;locus_tag=SERP_RS07025;old_locus_tag=SERP_tRNA-Gly-4	604	1154.92	909.102	1.20472	0.881722	1.36632	0.171838	0.999764	SERP_RS07025	SERP_tRNA-Gly-4	SERP_tRNA-Gly-4
sense	NC_002976.3	RefSeq	gene	1456822	1456904	.	-	.	ID=gene1445;Name=SERP_RS07030;gbkey=Gene;gene_biotype=tRNA;locus_tag=SERP_RS07030;old_locus_tag=SERP_tRNA-Leu-4	185.667	311.417	255.429	1.01106	0.87746	1.15225	0.249217	0.999764	SERP_RS07030	SERP_tRNA-Leu-4	SERP_tRNA-Leu-4
sense	NC_002976.3	RefSeq	gene	1456913	1456988	.	-	.	ID=gene1446;Name=SERP_RS07035;gbkey=Gene;gene_biotype=tRNA;locus_tag=SERP_RS07035;old_locus_tag=SERP_tRNA-Lys-2	100.375	174.533	141.607	1.0768	0.906987	1.18723	0.235138	0.999764	SERP_RS07035	SERP_tRNA-Lys-2	SERP_tRNA-Lys-2
sense	NC_002976.3	RefSeq	gene	1456995	1457070	.	-	.	ID=gene1447;Name=SERP_RS07040;gbkey=Gene;gene_biotype=tRNA;locus_tag=SERP_RS07040;old_locus_tag=SERP_tRNA-Thr-3	171.917	207.833	192.512	0.54362	0.841865	0.645732	0.518453	0.999764	SERP_RS07040	SERP_tRNA-Thr-3	SERP_tRNA-Thr-3
sense	NC_002976.3	RefSeq	gene	1457077	1457152	.	-	.	ID=gene1448;Name=SERP_RS07045;gbkey=Gene;gene_biotype=tRNA;locus_tag=SERP_RS07045;old_locus_tag=SERP_tRNA-Val-2	378.542	673.25	542.042	1.09785	0.873323	1.2571	0.208718	0.999764	SERP_RS07045	SERP_tRNA-Val-2	SERP_tRNA-Val-2
sense	NC_002976.3	RefSeq	gene	1457163	1457277	.	-	.	ID=gene1449;Name=rrf;gbkey=Gene;gene=rrf;gene_biotype=rRNA;locus_tag=SERP_RS07050;old_locus_tag=SERP_Se5SD	2600.4	4446.93	3625.24	1.04377	0.855533	1.22002	0.222458	0.999764	SERP_RS07050	SERP_Se5SD	SERP_Se5SD
sense	NC_002976.3	RefSeq	gene	1457340	1460270	.	-	.	ID=gene1450;Name=SERP_RS07055;gbkey=Gene;gene_biotype=rRNA;locus_tag=SERP_RS07055;old_locus_tag=SERP_Se23SD	64611.4	51825.8	57874.7	-0.0486565	0.779725	-0.0624021	0.950243	0.999764	SERP_RS07055	SERP_Se23SD	SERP_Se23SD
sense	NC_002976.3	RefSeq	gene	1460455	1460530	.	-	.	ID=gene1451;Name=SERP_RS07060;gbkey=Gene;gene_biotype=tRNA;locus_tag=SERP_RS07060;old_locus_tag=SERP_tRNA-Ala-3	142.533	313.533	237.493	1.40419	0.929293	1.51104	0.130779	0.999764	SERP_RS07060	SERP_tRNA-Ala-3	SERP_tRNA-Ala-3
sense	NC_002976.3	RefSeq	gene	1460551	1460627	.	-	.	ID=gene1452;Name=SERP_RS07065;gbkey=Gene;gene_biotype=tRNA;locus_tag=SERP_RS07065;old_locus_tag=SERP_tRNA-Ile-2	253.45	301.5	281.002	0.524856	0.82808	0.633822	0.526197	0.999764	SERP_RS07065	SERP_tRNA-Ile-2	SERP_tRNA-Ile-2
sense	NC_002976.3	RefSeq	gene	1460718	1462273	.	-	.	ID=gene1453;Name=SERP_RS07070;gbkey=Gene;gene_biotype=rRNA;locus_tag=SERP_RS07070;old_locus_tag=SERP_Se16SD	6926.52	9433.67	8333.42	0.715085	0.817905	0.874289	0.381961	0.999764	SERP_RS07070	SERP_Se16SD	SERP_Se16SD
sense	NC_002976.3	RefSeq	gene	1462924	1463376	.	-	.	ID=gene1454;Name=SERP_RS07075;gbkey=Gene;gene_biotype=protein_coding;locus_tag=SERP_RS07075;old_locus_tag=SE1398%2CSERP1398	3313	1606	2390.41	-0.775219	0.826444	-0.938018	0.348235	0.999764	SERP_RS07075	SE1398	SERP1398
sense	NC_002976.3	RefSeq	gene	1463472	1464422	.	-	.	ID=gene1455;Name=SERP_RS07080;gbkey=Gene;gene_biotype=protein_coding;locus_tag=SERP_RS07080;old_locus_tag=SE1399%2CSERP1399	229	144	183.339	-0.399833	0.835137	-0.478764	0.632107	0.999764	SERP_RS07080	SE1399	SERP1399
sense	NC_002976.3	RefSeq	gene	1464425	1464883	.	-	.	ID=gene1456;Name=SERP_RS07085;gbkey=Gene;gene_biotype=protein_coding;locus_tag=SERP_RS07085;old_locus_tag=SE1400%2CSERP1400	534	364	443.01	-0.283456	0.804093	-0.352516	0.724451	0.999764	SERP_RS07085	SE1400	SERP1400
sense	NC_002976.3	RefSeq	gene	1464964	1466253	.	+	.	ID=gene1457;Name=SERP_RS07090;gbkey=Gene;gene_biotype=protein_coding;locus_tag=SERP_RS07090;old_locus_tag=SE1401%2CSERP1401	326	336	332.912	0.313034	0.811274	0.385855	0.699604	0.999764	SERP_RS07090	SE1401	SERP1401
sense	NC_002976.3	RefSeq	gene	1466560	1467654	.	+	.	ID=gene1458;Name=SERP_RS07095;gbkey=Gene;gene_biotype=protein_coding;locus_tag=SERP_RS07095;old_locus_tag=SE1402%2CSERP1402	2535	4128.2	3420.52	0.972903	0.847112	1.14849	0.250764	0.999764	SERP_RS07095	SE1402	SERP1402
sense	NC_002976.3	RefSeq	gene	1467814	1469550	.	-	.	ID=gene1459;Name=SERP_RS07100;gbkey=Gene;gene_biotype=protein_coding;locus_tag=SERP_RS07100;old_locus_tag=SE1403%2CSERP1403	264	267	266.799	0.285747	0.815899	0.350223	0.726171	0.999764	SERP_RS07100	SE1403	SERP1403
sense	NC_002976.3	RefSeq	gene	1469792	1470334	.	-	.	ID=gene1460;Name=SERP_RS07105;gbkey=Gene;gene_biotype=protein_coding;locus_tag=SERP_RS07105;old_locus_tag=SE1405%2CSERP1405	436.5	383.5	409.357	0.0862233	0.800045	0.107773	0.914176	0.999764	SERP_RS07105	SE1405	SERP1405
sense	NC_002976.3	RefSeq	gene	1470441	1471484	.	-	.	ID=gene1461;Name=SERP_RS07110;gbkey=Gene;gene_biotype=protein_coding;locus_tag=SERP_RS07110;old_locus_tag=SE1406%2CSERP1406	64	70	67.5729	0.398727	0.903485	0.441321	0.65898	0.999764	SERP_RS07110	SE1406	SERP1406
sense	NC_002976.3	RefSeq	gene	1471665	1472639	.	+	.	ID=gene1462;Name=SERP_RS07115;gbkey=Gene;gene_biotype=protein_coding;locus_tag=SERP_RS07115;old_locus_tag=SE1407%2CSERP1407	651	539.5	592.908	-0.000252856	0.793336	-0.000318724	0.999746	0.999764	SERP_RS07115	SE1407	SERP1407
sense	NC_002976.3	RefSeq	gene	1472825	1473655	.	-	.	ID=gene1463;Name=SERP_RS07120;gbkey=Gene;gene_biotype=protein_coding;locus_tag=SERP_RS07120;old_locus_tag=SE1408%2CSERP1408	425.5	322	370.769	-0.134348	0.802962	-0.167315	0.867122	0.999764	SERP_RS07120	SE1408	SERP1408
sense	NC_002976.3	RefSeq	gene	1473664	1475181	.	-	.	ID=gene1464;Name=SERP_RS07125;gbkey=Gene;gene_biotype=protein_coding;locus_tag=SERP_RS07125;old_locus_tag=SE1409%2CSERP1409	311.7	330	323.242	0.350365	0.813775	0.430542	0.666801	0.999764	SERP_RS07125	SE1409	SERP1409
sense	NC_002976.3	RefSeq	gene	1475197	1475511	.	-	.	ID=gene1465;Name=SERP_RS07130;gbkey=Gene;gene_biotype=protein_coding;locus_tag=SERP_RS07130;old_locus_tag=SE1410%2CSERP1410	107.5	70	87.6115	-0.356159	0.87779	-0.405745	0.68493	0.999764	SERP_RS07130	SE1410	SERP1410
sense	NC_002976.3	RefSeq	gene	1475504	1476307	.	-	.	ID=gene1466;Name=SERP_RS07135;gbkey=Gene;gene_biotype=protein_coding;locus_tag=SERP_RS07135;old_locus_tag=SE1411%2CSERP1411	444.75	405	424.984	0.133562	0.800092	0.166933	0.867423	0.999764	SERP_RS07135	SE1411	SERP1411
sense	NC_002976.3	RefSeq	gene	1476585	1477394	.	-	.	ID=gene1467;Name=SERP_RS07140;gbkey=Gene;gene_biotype=protein_coding;locus_tag=SERP_RS07140;old_locus_tag=SE1412%2CSERP1412	429	262	339.199	-0.441965	0.81803	-0.54028	0.589004	0.999764	SERP_RS07140	SE1412	SERP1412
sense	NC_002976.3	RefSeq	gene	1477715	1478233	.	-	.	ID=gene1468;Name=SERP_RS07145;gbkey=Gene;gene_biotype=protein_coding;locus_tag=SERP_RS07145;old_locus_tag=SE1413%2CSERP1413	3072	1674	2317.99	-0.606432	0.810422	-0.748291	0.454284	0.999764	SERP_RS07145	SE1413	SERP1413
sense	NC_002976.3	RefSeq	gene	1478533	1478694	.	-	.	ID=gene1469;Name=SERP_RS07150;gbkey=Gene;gene_biotype=protein_coding;locus_tag=SERP_RS07150;old_locus_tag=SE1414%2CSERP1414	8457	7286	7851.09	0.0544273	0.780689	0.069717	0.944419	0.999764	SERP_RS07150	SE1414	SERP1414
sense	NC_002976.3	RefSeq	gene	1478853	1479995	.	+	.	ID=gene1470;Name=SERP_RS07155;gbkey=Gene;gene_biotype=protein_coding;locus_tag=SERP_RS07155;old_locus_tag=SE1415%2CSERP1415	432	387	409.183	0.110747	0.800413	0.138363	0.889954	0.999764	SERP_RS07155	SE1415	SERP1415
sense	NC_002976.3	RefSeq	gene	1480132	1480662	.	-	.	ID=gene1471;Name=SERP_RS07160;gbkey=Gene;gene_biotype=protein_coding;locus_tag=SERP_RS07160;old_locus_tag=SE1416%2CSERP1416	97.5	65	80.3126	-0.322897	0.883929	-0.365298	0.714889	0.999764	SERP_RS07160	SE1416	SERP1416
sense	NC_002976.3	RefSeq	gene	1480742	1481983	.	-	.	ID=gene1472;Name=SERP_RS07165;gbkey=Gene;gene_biotype=protein_coding;locus_tag=SERP_RS07165;old_locus_tag=SE1417%2CSERP1417	96	61	77.206	-0.38478	0.890507	-0.432091	0.665675	0.999764	SERP_RS07165	SE1417	SERP1417
sense	NC_002976.3	RefSeq	gene	1481985	1482200	.	-	.	ID=gene1473;Name=SERP_RS07170;gbkey=Gene;gene_biotype=protein_coding;locus_tag=SERP_RS07170;old_locus_tag=SE1418%2CSERP1418	130.5	109.5	119.588	0.0284367	0.846183	0.0336059	0.973191	0.999764	SERP_RS07170	SE1418	SERP1418
sense	NC_002976.3	RefSeq	gene	1482341	1482805	.	+	.	ID=gene1474;Name=SERP_RS07175;gbkey=Gene;gene_biotype=protein_coding;locus_tag=SERP_RS07175;old_locus_tag=SE1419%2CSERP1419	3130.5	521	1711.47	-2.31736	1.03791	-2.2327	0.0255684	0.999764	SERP_RS07175	SE1419	SERP1419
sense	NC_002976.3	RefSeq	gene	1482813	1483097	.	+	.	ID=gene1475;Name=SERP_RS07180;gbkey=Gene;gene_biotype=protein_coding;locus_tag=SERP_RS07180;old_locus_tag=SE1420%2CSERP1420	781.5	890	844.698	0.456082	0.804833	0.566679	0.570932	0.999764	SERP_RS07180	SE1420	SERP1420
sense	NC_002976.3	RefSeq	gene	1483504	1484682	.	+	.	ID=gene1476;Name=SERP_RS07185;gbkey=Gene;gene_biotype=protein_coding;locus_tag=SERP_RS07185;old_locus_tag=SE1421%2CSERP1421	262.667	183	220.232	-0.253774	0.821131	-0.309054	0.75728	0.999764	SERP_RS07185	SE1421	SERP1421
sense	NC_002976.3	RefSeq	gene	1484739	1485368	.	-	.	ID=gene1477;Name=SERP_RS07190;gbkey=Gene;gene_biotype=protein_coding;locus_tag=SERP_RS07190;old_locus_tag=SE1422%2CSERP1422	223.5	174	197.53	-0.0949664	0.821193	-0.115644	0.907934	0.999764	SERP_RS07190	SE1422	SERP1422
sense	NC_002976.3	RefSeq	gene	1485358	1486404	.	-	.	ID=gene1478;Name=SERP_RS07195;gbkey=Gene;gene_biotype=protein_coding;locus_tag=SERP_RS07195;old_locus_tag=SE1423%2CSERP1423	160	162.5	161.796	0.287367	0.834916	0.344186	0.730706	0.999764	SERP_RS07195	SE1423	SERP1423
sense	NC_002976.3	RefSeq	gene	1486401	1487102	.	-	.	ID=gene1479;Name=SERP_RS07200;gbkey=Gene;gene_biotype=protein_coding;locus_tag=SERP_RS07200;old_locus_tag=SE1424%2CSERP1424	105	106	106.007	0.28312	0.859437	0.329424	0.741835	0.999764	SERP_RS07200	SE1424	SERP1424
sense	NC_002976.3	RefSeq	gene	1487117	1487512	.	-	.	ID=gene1480;Name=SERP_RS07205;gbkey=Gene;gene_biotype=protein_coding;locus_tag=SERP_RS07205;old_locus_tag=SE1425%2CSERP1425	355	280	315.378	-0.0729471	0.805816	-0.0905257	0.927869	0.999764	SERP_RS07205	SE1425	SERP1425
sense	NC_002976.3	RefSeq	gene	1487661	1488416	.	-	.	ID=gene1481;Name=SERP_RS07210;gbkey=Gene;gene_biotype=protein_coding;locus_tag=SERP_RS07210;old_locus_tag=SE1426%2CSERP1426	1201	1046.5	1121.15	0.0700922	0.787176	0.0890426	0.929048	0.999764	SERP_RS07210	SE1426	SERP1426
sense	NC_002976.3	RefSeq	gene	1488590	1489576	.	+	.	ID=gene1482;Name=SERP_RS07215;gbkey=Gene;gene_biotype=protein_coding;locus_tag=SERP_RS07215;old_locus_tag=SE1427%2CSERP1427	125	232	184.282	1.16164	0.906008	1.28215	0.199789	0.999764	SERP_RS07215	SE1427	SERP1427
sense	NC_002976.3	RefSeq	gene	1489727	1490263	.	-	.	ID=gene1483;Name=SERP_RS07220;gbkey=Gene;gene_biotype=protein_coding;locus_tag=SERP_RS07220;old_locus_tag=SE1428%2CSERP1428	181	2079	1223.68	3.79127	1.24557	3.04381	0.00233601	0.606704	SERP_RS07220	SE1428	SERP1428
sense	NC_002976.3	RefSeq	gene	1490704	1491429	.	-	.	ID=gene1484;Name=SERP_RS07225;gbkey=Gene;gene_biotype=protein_coding;locus_tag=SERP_RS07225;old_locus_tag=SE1429%2CSERP1429	450.667	268.333	352.512	-0.481449	0.819745	-0.587316	0.556992	0.999764	SERP_RS07225	SE1429	SERP1429
sense	NC_002976.3	RefSeq	gene	1491431	1492744	.	-	.	ID=gene1485;Name=SERP_RS07230;gbkey=Gene;gene_biotype=protein_coding;locus_tag=SERP_RS07230;old_locus_tag=SE1430%2CSERP1430	319.5	290.25	304.928	0.127426	0.807437	0.157815	0.874602	0.999764	SERP_RS07230	SE1430	SERP1430
sense	NC_002976.3	RefSeq	gene	1492966	1493466	.	+	.	ID=gene1486;Name=SERP_RS07235;gbkey=Gene;gene_biotype=protein_coding;locus_tag=SERP_RS07235;old_locus_tag=SE1431%2CSERP1431	9188	4985	6920.89	-0.61271	0.8087	-0.757648	0.448662	0.999764	SERP_RS07235	SE1431	SERP1431
sense	NC_002976.3	RefSeq	gene	1493655	1494209	.	+	.	ID=gene1487;Name=SERP_RS07240;gbkey=Gene;gene_biotype=protein_coding;locus_tag=SERP_RS07240;old_locus_tag=SE1432%2CSERP1432	411	257	328.256	-0.407925	0.816733	-0.499459	0.617456	0.999764	SERP_RS07240	SE1432	SERP1432
sense	NC_002976.3	RefSeq	gene	1494240	1495310	.	-	.	ID=gene1488;Name=SERP_RS07245;gbkey=Gene;gene_biotype=protein_coding;locus_tag=SERP_RS07245;old_locus_tag=SE1433%2CSERP1433	864	1051	970.422	0.552105	0.810585	0.681119	0.495796	0.999764	SERP_RS07245	SE1433	SERP1433
sense	NC_002976.3	RefSeq	gene	1495620	1496168	.	-	.	ID=gene1489;Name=SERP_RS07250;gbkey=Gene;gene_biotype=protein_coding;locus_tag=SERP_RS07250;old_locus_tag=SE1434%2CSERP1434	956.25	653	793.842	-0.280482	0.795886	-0.352415	0.724527	0.999764	SERP_RS07250	SE1434	SERP1434
sense	NC_002976.3	RefSeq	gene	1496306	1497724	.	-	.	ID=gene1490;Name=SERP_RS07255;gbkey=Gene;gene_biotype=protein_coding;locus_tag=SERP_RS07255;old_locus_tag=SE1435%2CSERP1435	117.5	146.25	133.885	0.576626	0.861222	0.669544	0.503148	0.999764	SERP_RS07255	SE1435	SERP1435
sense	NC_002976.3	RefSeq	gene	1497756	1498706	.	-	.	ID=gene1491;Name=SERP_RS07260;gbkey=Gene;gene_biotype=protein_coding;locus_tag=SERP_RS07260;old_locus_tag=SE1436%2CSERP1436	716	761	743.826	0.357382	0.800247	0.446589	0.655171	0.999764	SERP_RS07260	SE1436	SERP1436
sense	NC_002976.3	RefSeq	gene	1498931	1500358	.	-	.	ID=gene1492;Name=SERP_RS07265;gbkey=Gene;gene_biotype=protein_coding;locus_tag=SERP_RS07265;old_locus_tag=SE1437%2CSERP1437	550	361.5	449.199	-0.333996	0.80624	-0.414264	0.678681	0.999764	SERP_RS07265	SE1437	SERP1437
sense	NC_002976.3	RefSeq	gene	1500371	1501828	.	-	.	ID=gene1493;Name=gatA;gbkey=Gene;gene=gatA;gene_biotype=protein_coding;locus_tag=SERP_RS07270;old_locus_tag=SE1438%2CSERP1438	198	176.7	187.336	0.107694	0.823445	0.130784	0.895946	0.999764	SERP_RS07270	SE1438	SERP1438
sense	NC_002976.3	RefSeq	gene	1501830	1502132	.	-	.	ID=gene1494;Name=SERP_RS07275;gbkey=Gene;gene_biotype=protein_coding;locus_tag=SERP_RS07275;old_locus_tag=SE1439%2CSERP1439	332	237	281.299	-0.216851	0.812031	-0.267048	0.789433	0.999764	SERP_RS07275	SE1439	SERP1439
sense	NC_002976.3	RefSeq	gene	1502510	1504045	.	+	.	ID=gene1495;Name=SERP_RS07280;gbkey=Gene;gene_biotype=protein_coding;locus_tag=SERP_RS07280;old_locus_tag=SE1440%2CSERP1440	232	162	194.586	-0.248686	0.825657	-0.301198	0.763264	0.999764	SERP_RS07280	SE1440	SERP1440
sense	NC_002976.3	RefSeq	gene	1504373	1505581	.	-	.	ID=gene1496;Name=SERP_RS07285;gbkey=Gene;gene_biotype=protein_coding;locus_tag=SERP_RS07285;old_locus_tag=SE1441%2CSERP1441	411.143	245	321.669	-0.476911	0.82157	-0.580487	0.561586	0.999764	SERP_RS07285	SE1441	SERP1441
sense	NC_002976.3	RefSeq	gene	1505601	1507598	.	-	.	ID=gene1497;Name=ligA;gbkey=Gene;gene=ligA;gene_biotype=protein_coding;locus_tag=SERP_RS07290;old_locus_tag=SE1442%2CSERP1442	176.5	136	154.81	-0.102524	0.832266	-0.123186	0.90196	0.999764	SERP_RS07290	SE1442	SERP1442
[truncated: 1,127 more rows]

## Sheet: PS2 vs PS10 log2FC_min_1 p<0.05
# Reference library (divisor): PS10_minus_TEX					down in PS2 in comparison to PS10				List sorted in alphabetical order according to pathway
[truncated: 79 more rows]
